# Supplementary material for: A study on the turnover intention of teachers in Chinese regional universities: A predictive power analysis based on five management dimensions of high-performance human resource practices
Source: PLoS One. 2025 May 29;20(5):e0324487. doi: 10.1371/journal.pone.0324487 (PMC12121734; doi:10.1371/journal.pone.0324487)
Supplement: S1 Data — (XLSX) [file pone.0324487.s001.xlsx]

## Sheet: Data
Gender	Age	Educational	TSC_1	TSC_2	TSC_3	TSC_4	TSC_5	TSC_6	TSC_7	TSC_8	CJS_1	CJS_2	CJS_3	CJS_4	PACI_1	PACI_2	PACI_3	PACI_4	PACI_5	PACI_6	PACI_7	PM_1	PM_2	PM_3	PM_4	AI_1	AI_2	AI_3	AI_4	AI_5	OC_1_1	OC_1_2	OC_1_3	OC_1_4	OC_1_5	OC_1_6	OC_2_1	OC_2_2	OC_2_3	OC_2_4	OC_2_5	OC_2_6	OC_3_1	OC_3_2	OC_3_3	OC_3_4	OC_3_5	OC_3_6	TI_1_1
2	2	1	4	4	4	4	4	3	3	4	4	4	4	4	3	4	4	4	3	4	4	3	3	3	3	4	4	4	4	4	5	5	4	5	5	4	5	4	3	4	5	3	4	4	3	3	2	2	2
2	2	1	4	4	4	4	4	3	3	4	4	4	4	4	3	4	4	4	3	4	4	3	3	3	3	4	4	4	4	4	5	5	4	5	5	4	5	4	3	4	5	3	4	4	3	3	2	2	2
2	2	1	4	4	4	4	4	3	3	4	4	4	4	4	3	4	4	4	3	4	4	3	3	3	3	4	4	4	4	4	5	5	4	5	5	4	5	4	3	4	5	3	4	4	3	3	2	2	2
2	2	1	4	4	4	4	4	3	3	4	4	4	4	4	3	4	4	4	3	4	4	3	3	3	3	4	4	4	4	4	5	5	4	5	5	4	5	4	3	4	5	3	4	4	3	3	2	2	2
2	2	1	4	4	4	4	4	3	3	4	4	4	4	4	3	4	4	4	3	4	4	3	3	3	3	4	4	4	4	4	5	5	4	5	5	4	5	4	3	4	5	3	4	4	3	3	2	2	2
2	3	1	4	4	4	4	3	3	4	3	3	3	3	3	3	3	3	4	3	3	3	4	3	3	4	3	3	3	3	3	3	4	4	4	4	4	4	4	4	4	4	4	5	5	5	5	3	3	4
2	3	1	4	4	4	4	3	3	4	3	3	3	3	3	3	3	3	4	3	3	3	4	3	3	4	3	3	3	3	3	3	4	4	4	4	4	4	4	4	4	4	4	5	5	5	5	3	3	4
2	3	1	4	4	4	4	3	3	4	3	3	3	3	3	3	3	3	4	3	3	3	4	3	3	4	3	3	3	3	3	3	4	4	4	4	4	4	4	4	4	4	4	5	5	5	5	3	3	4
2	3	1	4	4	4	4	3	3	4	3	3	3	3	3	3	3	3	4	3	3	3	4	3	3	4	3	3	3	3	3	3	4	4	4	4	4	4	4	4	4	4	4	5	5	5	5	3	3	4
2	3	1	4	4	4	4	3	3	4	3	3	3	3	3	3	3	3	4	3	3	3	4	3	3	4	3	3	3	3	3	3	4	4	4	4	4	4	4	4	4	4	4	5	5	5	5	3	3	4
1	4	1	3	3	3	3	3	3	4	4	4	4	3	3	3	3	3	3	3	3	3	3	3	3	3	3	3	3	4	4	4	2	2	2	2	2	2	3	3	3	4	5	4	3	3	3	3	3	5
1	4	1	3	3	3	3	3	3	4	4	4	4	3	3	3	3	3	3	3	3	3	3	3	3	3	3	3	3	4	4	4	2	2	2	2	2	2	3	3	3	4	5	4	3	3	3	3	3	5
1	4	1	3	3	3	3	3	3	4	4	4	4	3	3	3	3	3	3	3	3	3	3	3	3	3	3	3	3	4	4	4	2	2	2	2	2	2	3	3	3	4	5	4	3	3	3	3	3	5
1	4	1	3	3	3	3	3	3	4	4	4	4	3	3	3	3	3	3	3	3	3	3	3	3	3	3	3	3	4	4	4	2	2	2	2	2	2	3	3	3	4	5	4	3	3	3	3	3	5
1	4	1	3	3	3	3	3	3	4	4	4	4	3	3	3	3	3	3	3	3	3	3	3	3	3	3	3	3	4	4	4	2	2	2	2	2	2	3	3	3	4	5	4	3	3	3	3	3	5
1	3	1	2	2	2	2	2	2	2	2	3	3	3	3	4	4	3	4	3	3	3	3	3	3	3	3	3	3	3	3	3	2	2	2	2	2	3	3	3	3	3	3	3	4	4	4	4	4	4
1	3	1	2	2	2	2	2	2	2	2	3	3	3	3	4	4	3	4	3	3	3	3	3	3	3	3	3	3	3	3	3	2	2	2	2	2	3	3	3	3	3	3	3	4	4	4	4	4	4
1	3	1	2	2	2	2	2	2	2	2	3	3	3	3	4	4	3	4	3	3	3	3	3	3	3	3	3	3	3	3	3	2	2	2	2	2	3	3	3	3	3	3	3	4	4	4	4	4	4
1	3	1	2	2	2	2	2	2	2	2	3	3	3	3	4	4	3	4	3	3	3	3	3	3	3	3	3	3	3	3	3	2	2	2	2	2	3	3	3	3	3	3	3	4	4	4	4	4	4
1	3	1	2	2	2	2	2	2	2	2	3	3	3	3	4	4	3	4	3	3	3	3	3	3	3	3	3	3	3	3	3	2	2	2	2	2	3	3	3	3	3	3	3	4	4	4	4	4	4
1	3	1	4	4	4	4	4	4	4	4	4	4	4	4	4	4	4	4	4	4	4	4	4	4	4	4	4	4	4	4	4	4	4	4	4	4	4	4	4	4	4	4	4	4	4	4	4	4	6
1	3	1	4	4	4	4	4	4	4	4	4	4	4	4	4	4	4	4	4	4	4	4	4	4	4	4	4	4	4	4	4	4	4	4	4	4	4	4	4	4	4	4	4	4	4	4	4	4	6
1	3	1	4	4	4	4	4	4	4	4	4	4	4	4	4	4	4	4	4	4	4	4	4	4	4	4	4	4	4	4	4	4	4	4	4	4	4	4	4	4	4	4	4	4	4	4	4	4	6
1	3	1	4	4	4	4	4	4	4	4	4	4	4	4	4	4	4	4	4	4	4	4	4	4	4	4	4	4	4	4	4	4	4	4	4	4	4	4	4	4	4	4	4	4	4	4	4	4	6
1	3	1	4	4	4	4	4	4	4	4	4	4	4	4	4	4	4	4	4	4	4	4	4	4	4	4	4	4	4	4	4	4	4	4	4	4	4	4	4	4	4	4	4	4	4	4	4	4	6
1	4	1	5	5	5	4	5	4	4	5	4	4	4	4	4	5	5	5	5	5	5	2	2	2	2	5	5	5	5	5	4	5	5	5	5	5	4	4	4	4	4	4	4	4	3	3	3	3	2
1	4	1	5	5	5	4	5	4	4	5	4	4	4	4	4	5	5	5	5	5	5	2	2	2	2	5	5	5	5	5	4	5	5	5	5	5	4	4	4	4	4	4	4	4	3	3	3	3	2
1	4	1	5	5	5	4	5	4	4	5	4	4	4	4	4	5	5	5	5	5	5	2	2	2	2	5	5	5	5	5	4	5	5	5	5	5	4	4	4	4	4	4	4	4	3	3	3	3	2
1	4	1	5	5	5	4	5	4	4	5	4	4	4	4	4	5	5	5	5	5	5	2	2	2	2	5	5	5	5	5	4	5	5	5	5	5	4	4	4	4	4	4	4	4	3	3	3	3	2
1	4	1	5	5	5	4	5	4	4	5	4	4	4	4	4	5	5	5	5	5	5	2	2	2	2	5	5	5	5	5	4	5	5	5	5	5	4	4	4	4	4	4	4	4	3	3	3	3	2
1	3	1	4	4	4	3	3	4	4	4	4	4	4	4	4	4	4	4	4	4	4	4	4	4	4	3	3	3	3	3	5	4	5	5	4	4	5	5	4	5	5	4	5	4	5	3	3	3	2
1	3	1	4	4	4	3	3	4	4	4	4	4	4	4	4	4	4	4	4	4	4	4	4	4	4	3	3	3	3	3	5	4	5	5	4	4	5	5	4	5	5	4	5	4	5	3	3	3	2
1	3	1	4	4	4	3	3	4	4	4	4	4	4	4	4	4	4	4	4	4	4	4	4	4	4	3	3	3	3	3	5	4	5	5	4	4	5	5	4	5	5	4	5	4	5	3	3	3	2
1	3	1	4	4	4	3	3	4	4	4	4	4	4	4	4	4	4	4	4	4	4	4	4	4	4	3	3	3	3	3	5	4	5	5	4	4	5	5	4	5	5	4	5	4	5	3	3	3	2
1	3	1	4	4	4	3	3	4	4	4	4	4	4	4	4	4	4	4	4	4	4	4	4	4	4	3	3	3	3	3	5	4	5	5	4	4	5	5	4	5	5	4	5	4	5	3	3	3	2
1	3	1	4	5	4	4	5	5	5	5	5	5	4	5	5	5	5	5	5	5	5	5	5	5	5	3	3	3	3	3	5	5	5	5	5	5	5	5	5	5	5	5	5	5	5	5	2	5	1
1	3	1	4	5	4	4	5	5	5	5	5	5	4	5	5	5	5	5	5	5	5	5	5	5	5	3	3	3	3	3	5	5	5	5	5	5	5	5	5	5	5	5	5	5	5	5	2	5	1
1	3	1	4	5	4	4	5	5	5	5	5	5	4	5	5	5	5	5	5	5	5	5	5	5	5	3	3	3	3	3	5	5	5	5	5	5	5	5	5	5	5	5	5	5	5	5	2	5	1
1	3	1	4	5	4	4	5	5	5	5	5	5	4	5	5	5	5	5	5	5	5	5	5	5	5	3	3	3	3	3	5	5	5	5	5	5	5	5	5	5	5	5	5	5	5	5	2	5	1
1	3	1	4	5	4	4	5	5	5	5	5	5	4	5	5	5	5	5	5	5	5	5	5	5	5	3	3	3	3	3	5	5	5	5	5	5	5	5	5	5	5	5	5	5	5	5	2	5	1
1	2	1	5	5	5	5	5	5	5	5	4	4	4	4	5	5	5	5	5	5	5	4	4	4	4	5	5	5	5	5	5	5	5	5	5	5	5	5	5	5	5	5	5	5	5	4	4	4	7
1	2	1	5	5	5	5	5	5	5	5	4	4	4	4	5	5	5	5	5	5	5	4	4	4	4	5	5	5	5	5	5	5	5	5	5	5	5	5	5	5	5	5	5	5	5	4	4	4	7
1	2	1	5	5	5	5	5	5	5	5	4	4	4	4	5	5	5	5	5	5	5	4	4	4	4	5	5	5	5	5	5	5	5	5	5	5	5	5	5	5	5	5	5	5	5	4	4	4	7
1	2	1	5	5	5	5	5	5	5	5	4	4	4	4	5	5	5	5	5	5	5	4	4	4	4	5	5	5	5	5	5	5	5	5	5	5	5	5	5	5	5	5	5	5	5	4	4	4	7
1	2	1	5	5	5	5	5	5	5	5	4	4	4	4	5	5	5	5	5	5	5	4	4	4	4	5	5	5	5	5	5	5	5	5	5	5	5	5	5	5	5	5	5	5	5	4	4	4	7
1	4	1	5	5	5	5	5	5	5	5	5	5	5	5	4	4	4	4	4	4	4	5	5	5	5	5	5	5	5	5	5	5	5	5	5	5	5	5	5	5	5	5	5	5	5	5	5	5	1
1	4	1	5	5	5	5	5	5	5	5	5	5	5	5	4	4	4	4	4	4	4	5	5	5	5	5	5	5	5	5	5	5	5	5	5	5	5	5	5	5	5	5	5	5	5	5	5	5	1
1	4	1	5	5	5	5	5	5	5	5	5	5	5	5	4	4	4	4	4	4	4	5	5	5	5	5	5	5	5	5	5	5	5	5	5	5	5	5	5	5	5	5	5	5	5	5	5	5	1
1	4	1	5	5	5	5	5	5	5	5	5	5	5	5	4	4	4	4	4	4	4	5	5	5	5	5	5	5	5	5	5	5	5	5	5	5	5	5	5	5	5	5	5	5	5	5	5	5	1
1	4	1	5	5	5	5	5	5	5	5	5	5	5	5	4	4	4	4	4	4	4	5	5	5	5	5	5	5	5	5	5	5	5	5	5	5	5	5	5	5	5	5	5	5	5	5	5	5	1
2	5	1	3	3	3	4	4	4	4	4	3	3	3	3	4	3	4	4	4	4	4	3	3	3	3	3	4	3	3	3	4	4	4	4	4	4	4	4	4	4	4	2	2	3	3	3	3	3	1
2	5	1	3	3	3	4	4	4	4	4	3	3	3	3	4	3	4	4	4	4	4	3	3	3	3	3	4	3	3	3	4	4	4	4	4	4	4	4	4	4	4	2	2	3	3	3	3	3	1
2	5	1	3	3	3	4	4	4	4	4	3	3	3	3	4	3	4	4	4	4	4	3	3	3	3	3	4	3	3	3	4	4	4	4	4	4	4	4	4	4	4	2	2	3	3	3	3	3	1
2	5	1	3	3	3	4	4	4	4	4	3	3	3	3	4	3	4	4	4	4	4	3	3	3	3	3	4	3	3	3	4	4	4	4	4	4	4	4	4	4	4	2	2	3	3	3	3	3	1
2	5	1	3	3	3	4	4	4	4	4	3	3	3	3	4	3	4	4	4	4	4	3	3	3	3	3	4	3	3	3	4	4	4	4	4	4	4	4	4	4	4	2	2	3	3	3	3	3	1
2	4	1	4	4	4	4	4	4	4	4	4	4	4	4	3	3	3	4	3	4	4	3	3	3	3	3	3	3	3	3	4	3	4	4	3	4	4	4	3	4	4	3	4	3	3	3	3	3	3
2	4	1	4	4	4	4	4	4	4	4	4	4	4	4	3	3	3	4	3	4	4	3	3	3	3	3	3	3	3	3	4	3	4	4	3	4	4	4	3	4	4	3	4	3	3	3	3	3	3
2	4	1	4	4	4	4	4	4	4	4	4	4	4	4	3	3	3	4	3	4	4	3	3	3	3	3	3	3	3	3	4	3	4	4	3	4	4	4	3	4	4	3	4	3	3	3	3	3	3
2	4	1	4	4	4	4	4	4	4	4	4	4	4	4	3	3	3	4	3	4	4	3	3	3	3	3	3	3	3	3	4	3	4	4	3	4	4	4	3	4	4	3	4	3	3	3	3	3	3
2	4	1	4	4	4	4	4	4	4	4	4	4	4	4	3	3	3	4	3	4	4	3	3	3	3	3	3	3	3	3	4	3	4	4	3	4	4	4	3	4	4	3	4	3	3	3	3	3	3
2	3	1	1	1	1	1	1	1	1	1	1	1	1	1	2	2	2	2	2	2	2	2	2	4	4	2	2	3	3	3	4	4	4	3	3	2	3	4	3	4	4	2	4	4	4	4	4	4	6
2	3	1	1	1	1	1	1	1	1	1	1	1	1	1	2	2	2	2	2	2	2	2	2	4	4	2	2	3	3	3	4	4	4	3	3	2	3	4	3	4	4	2	4	4	4	4	4	4	6
2	3	1	1	1	1	1	1	1	1	1	1	1	1	1	2	2	2	2	2	2	2	2	2	4	4	2	2	3	3	3	4	4	4	3	3	2	3	4	3	4	4	2	4	4	4	4	4	4	6
2	3	1	1	1	1	1	1	1	1	1	1	1	1	1	2	2	2	2	2	2	2	2	2	4	4	2	2	3	3	3	4	4	4	3	3	2	3	4	3	4	4	2	4	4	4	4	4	4	6
2	3	1	1	1	1	1	1	1	1	1	1	1	1	1	2	2	2	2	2	2	2	2	2	4	4	2	2	3	3	3	4	4	4	3	3	2	3	4	3	4	4	2	4	4	4	4	4	4	6
2	3	1	3	3	3	4	3	2	2	3	2	2	3	3	2	3	2	3	3	4	3	3	3	4	4	3	3	4	3	3	4	3	3	3	3	3	4	4	2	4	4	4	4	4	4	4	4	3	2
2	3	1	3	3	3	4	3	2	2	3	2	2	3	3	2	3	2	3	3	4	3	3	3	4	4	3	3	4	3	3	4	3	3	3	3	3	4	4	2	4	4	4	4	4	4	4	4	3	2
2	3	1	3	3	3	4	3	2	2	3	2	2	3	3	2	3	2	3	3	4	3	3	3	4	4	3	3	4	3	3	4	3	3	3	3	3	4	4	2	4	4	4	4	4	4	4	4	3	2
2	3	1	3	3	3	4	3	2	2	3	2	2	3	3	2	3	2	3	3	4	3	3	3	4	4	3	3	4	3	3	4	3	3	3	3	3	4	4	2	4	4	4	4	4	4	4	4	3	2
2	3	1	3	3	3	4	3	2	2	3	2	2	3	3	2	3	2	3	3	4	3	3	3	4	4	3	3	4	3	3	4	3	3	3	3	3	4	4	2	4	4	4	4	4	4	4	4	3	2
2	4	1	4	4	3	4	3	3	3	3	4	3	3	4	4	3	3	3	3	4	3	4	3	4	3	3	3	4	3	3	4	4	4	4	4	4	4	4	4	4	4	3	4	3	3	3	3	3	4
2	4	1	4	4	3	4	3	3	3	3	4	3	3	4	4	3	3	3	3	4	3	4	3	4	3	3	3	4	3	3	4	4	4	4	4	4	4	4	4	4	4	3	4	3	3	3	3	3	4
2	4	1	4	4	3	4	3	3	3	3	4	3	3	4	4	3	3	3	3	4	3	4	3	4	3	3	3	4	3	3	4	4	4	4	4	4	4	4	4	4	4	3	4	3	3	3	3	3	4
2	4	1	4	4	3	4	3	3	3	3	4	3	3	4	4	3	3	3	3	4	3	4	3	4	3	3	3	4	3	3	4	4	4	4	4	4	4	4	4	4	4	3	4	3	3	3	3	3	4
2	4	1	4	4	3	4	3	3	3	3	4	3	3	4	4	3	3	3	3	4	3	4	3	4	3	3	3	4	3	3	4	4	4	4	4	4	4	4	4	4	4	3	4	3	3	3	3	3	4
2	4	1	4	3	3	2	4	4	3	4	4	4	4	4	4	4	4	3	3	3	3	3	3	3	3	3	3	3	3	3	4	4	4	4	3	4	4	4	3	4	4	3	3	3	3	4	4	4	5
2	4	1	4	3	3	2	4	4	3	4	4	4	4	4	4	4	4	3	3	3	3	3	3	3	3	3	3	3	3	3	4	4	4	4	3	4	4	4	3	4	4	3	3	3	3	4	4	4	5
2	4	1	4	3	3	2	4	4	3	4	4	4	4	4	4	4	4	3	3	3	3	3	3	3	3	3	3	3	3	3	4	4	4	4	3	4	4	4	3	4	4	3	3	3	3	4	4	4	5
2	4	1	4	3	3	2	4	4	3	4	4	4	4	4	4	4	4	3	3	3	3	3	3	3	3	3	3	3	3	3	4	4	4	4	3	4	4	4	3	4	4	3	3	3	3	4	4	4	5
2	4	1	4	3	3	2	4	4	3	4	4	4	4	4	4	4	4	3	3	3	3	3	3	3	3	3	3	3	3	3	4	4	4	4	3	4	4	4	3	4	4	3	3	3	3	4	4	4	5
2	4	1	4	3	4	3	4	4	3	4	2	2	2	2	4	4	3	3	4	4	3	4	4	4	4	3	3	4	4	4	4	3	4	3	3	3	4	3	4	4	4	3	4	4	4	4	4	4	2
2	4	1	4	3	4	3	4	4	3	4	2	2	2	2	4	4	3	3	4	4	3	4	4	4	4	3	3	4	4	4	4	3	4	3	3	3	4	3	4	4	4	3	4	4	4	4	4	4	2
2	4	1	4	3	4	3	4	4	3	4	2	2	2	2	4	4	3	3	4	4	3	4	4	4	4	3	3	4	4	4	4	3	4	3	3	3	4	3	4	4	4	3	4	4	4	4	4	4	2
2	4	1	4	3	4	3	4	4	3	4	2	2	2	2	4	4	3	3	4	4	3	4	4	4	4	3	3	4	4	4	4	3	4	3	3	3	4	3	4	4	4	3	4	4	4	4	4	4	2
2	4	1	4	3	4	3	4	4	3	4	2	2	2	2	4	4	3	3	4	4	3	4	4	4	4	3	3	4	4	4	4	3	4	3	3	3	4	3	4	4	4	3	4	4	4	4	4	4	2
2	5	1	3	4	4	4	4	4	4	3	3	4	4	3	4	4	4	4	3	4	4	3	3	3	3	3	3	4	2	2	4	4	4	4	4	4	4	4	4	4	4	4	3	3	3	3	3	3	2
2	5	1	3	4	4	4	4	4	4	3	3	4	4	3	4	4	4	4	3	4	4	3	3	3	3	3	3	4	2	2	4	4	4	4	4	4	4	4	4	4	4	4	3	3	3	3	3	3	2
2	5	1	3	4	4	4	4	4	4	3	3	4	4	3	4	4	4	4	3	4	4	3	3	3	3	3	3	4	2	2	4	4	4	4	4	4	4	4	4	4	4	4	3	3	3	3	3	3	2
2	5	1	3	4	4	4	4	4	4	3	3	4	4	3	4	4	4	4	3	4	4	3	3	3	3	3	3	4	2	2	4	4	4	4	4	4	4	4	4	4	4	4	3	3	3	3	3	3	2
2	5	1	3	4	4	4	4	4	4	3	3	4	4	3	4	4	4	4	3	4	4	3	3	3	3	3	3	4	2	2	4	4	4	4	4	4	4	4	4	4	4	4	3	3	3	3	3	3	2
2	4	1	4	4	4	4	4	4	4	4	4	4	4	4	4	4	4	4	4	4	4	4	4	4	4	4	4	4	4	4	4	4	4	4	4	4	5	5	5	5	5	5	2	2	2	2	2	2	2
2	4	1	4	4	4	4	4	4	4	4	4	4	4	4	4	4	4	4	4	4	4	4	4	4	4	4	4	4	4	4	4	4	4	4	4	4	5	5	5	5	5	5	2	2	2	2	2	2	2
2	4	1	4	4	4	4	4	4	4	4	4	4	4	4	4	4	4	4	4	4	4	4	4	4	4	4	4	4	4	4	4	4	4	4	4	4	5	5	5	5	5	5	2	2	2	2	2	2	2
2	4	1	4	4	4	4	4	4	4	4	4	4	4	4	4	4	4	4	4	4	4	4	4	4	4	4	4	4	4	4	4	4	4	4	4	4	5	5	5	5	5	5	2	2	2	2	2	2	2
2	4	1	4	4	4	4	4	4	4	4	4	4	4	4	4	4	4	4	4	4	4	4	4	4	4	4	4	4	4	4	4	4	4	4	4	4	5	5	5	5	5	5	2	2	2	2	2	2	2
2	5	1	3	3	4	4	4	4	4	3	4	3	3	4	4	4	4	4	4	4	4	3	3	3	3	3	3	3	3	3	4	4	4	4	4	4	4	4	4	4	4	2	4	4	4	2	3	4	2
2	5	1	3	3	4	4	4	4	4	3	4	3	3	4	4	4	4	4	4	4	4	3	3	3	3	3	3	3	3	3	4	4	4	4	4	4	4	4	4	4	4	2	4	4	4	2	3	4	2
2	5	1	3	3	4	4	4	4	4	3	4	3	3	4	4	4	4	4	4	4	4	3	3	3	3	3	3	3	3	3	4	4	4	4	4	4	4	4	4	4	4	2	4	4	4	2	3	4	2
2	5	1	3	3	4	4	4	4	4	3	4	3	3	4	4	4	4	4	4	4	4	3	3	3	3	3	3	3	3	3	4	4	4	4	4	4	4	4	4	4	4	2	4	4	4	2	3	4	2
2	5	1	3	3	4	4	4	4	4	3	4	3	3	4	4	4	4	4	4	4	4	3	3	3	3	3	3	3	3	3	4	4	4	4	4	4	4	4	4	4	4	2	4	4	4	2	3	4	2
2	3	1	4	4	4	4	4	4	4	4	4	3	4	4	4	3	4	4	4	4	4	4	4	4	4	4	4	4	4	4	5	4	5	4	4	4	4	4	4	4	4	4	3	3	3	3	3	3	1
2	3	1	4	4	4	4	4	4	4	4	4	3	4	4	4	3	4	4	4	4	4	4	4	4	4	4	4	4	4	4	5	4	5	4	4	4	4	4	4	4	4	4	3	3	3	3	3	3	1
2	3	1	4	4	4	4	4	4	4	4	4	3	4	4	4	3	4	4	4	4	4	4	4	4	4	4	4	4	4	4	5	4	5	4	4	4	4	4	4	4	4	4	3	3	3	3	3	3	1
2	3	1	4	4	4	4	4	4	4	4	4	3	4	4	4	3	4	4	4	4	4	4	4	4	4	4	4	4	4	4	5	4	5	4	4	4	4	4	4	4	4	4	3	3	3	3	3	3	1
2	3	1	4	4	4	4	4	4	4	4	4	3	4	4	4	3	4	4	4	4	4	4	4	4	4	4	4	4	4	4	5	4	5	4	4	4	4	4	4	4	4	4	3	3	3	3	3	3	1
2	3	1	3	3	3	3	3	3	3	3	4	4	4	4	4	4	4	3	4	4	4	4	4	4	4	4	3	3	4	3	4	4	4	4	4	4	4	4	4	4	4	4	4	4	4	3	3	3	2
2	3	1	3	3	3	3	3	3	3	3	4	4	4	4	4	4	4	3	4	4	4	4	4	4	4	4	3	3	4	3	4	4	4	4	4	4	4	4	4	4	4	4	4	4	4	3	3	3	2
2	3	1	3	3	3	3	3	3	3	3	4	4	4	4	4	4	4	3	4	4	4	4	4	4	4	4	3	3	4	3	4	4	4	4	4	4	4	4	4	4	4	4	4	4	4	3	3	3	2
2	3	1	3	3	3	3	3	3	3	3	4	4	4	4	4	4	4	3	4	4	4	4	4	4	4	4	3	3	4	3	4	4	4	4	4	4	4	4	4	4	4	4	4	4	4	3	3	3	2
2	3	1	3	3	3	3	3	3	3	3	4	4	4	4	4	4	4	3	4	4	4	4	4	4	4	4	3	3	4	3	4	4	4	4	4	4	4	4	4	4	4	4	4	4	4	3	3	3	2
2	4	1	4	4	4	4	4	4	4	4	4	4	4	4	4	4	4	4	3	4	4	4	4	4	4	4	4	4	4	4	4	4	4	4	4	4	4	4	4	4	4	4	4	4	4	3	3	3	3
2	4	1	4	4	4	4	4	4	4	4	4	4	4	4	4	4	4	4	3	4	4	4	4	4	4	4	4	4	4	4	4	4	4	4	4	4	4	4	4	4	4	4	4	4	4	3	3	3	3
2	4	1	4	4	4	4	4	4	4	4	4	4	4	4	4	4	4	4	3	4	4	4	4	4	4	4	4	4	4	4	4	4	4	4	4	4	4	4	4	4	4	4	4	4	4	3	3	3	3
2	4	1	4	4	4	4	4	4	4	4	4	4	4	4	4	4	4	4	3	4	4	4	4	4	4	4	4	4	4	4	4	4	4	4	4	4	4	4	4	4	4	4	4	4	4	3	3	3	3
2	4	1	4	4	4	4	4	4	4	4	4	4	4	4	4	4	4	4	3	4	4	4	4	4	4	4	4	4	4	4	4	4	4	4	4	4	4	4	4	4	4	4	4	4	4	3	3	3	3
2	2	1	4	4	4	4	4	4	4	4	5	4	4	4	2	3	4	3	3	4	4	2	2	2	2	4	4	4	4	4	4	4	4	4	4	4	4	4	4	4	4	4	4	4	4	4	2	4	2
2	2	1	4	4	4	4	4	4	4	4	5	4	4	4	2	3	4	3	3	4	4	2	2	2	2	4	4	4	4	4	4	4	4	4	4	4	4	4	4	4	4	4	4	4	4	4	2	4	2
2	2	1	4	4	4	4	4	4	4	4	5	4	4	4	2	3	4	3	3	4	4	2	2	2	2	4	4	4	4	4	4	4	4	4	4	4	4	4	4	4	4	4	4	4	4	4	2	4	2
2	2	1	4	4	4	4	4	4	4	4	5	4	4	4	2	3	4	3	3	4	4	2	2	2	2	4	4	4	4	4	4	4	4	4	4	4	4	4	4	4	4	4	4	4	4	4	2	4	2
2	2	1	4	4	4	4	4	4	4	4	5	4	4	4	2	3	4	3	3	4	4	2	2	2	2	4	4	4	4	4	4	4	4	4	4	4	4	4	4	4	4	4	4	4	4	4	2	4	2
2	3	1	4	4	4	4	5	5	4	4	4	4	3	5	5	5	5	5	5	5	5	4	3	4	4	4	3	4	3	4	5	5	5	5	4	5	3	3	3	3	3	3	5	5	4	4	3	3	2
2	3	1	4	4	4	4	5	5	4	4	4	4	3	5	5	5	5	5	5	5	5	4	3	4	4	4	3	4	3	4	5	5	5	5	4	5	3	3	3	3	3	3	5	5	4	4	3	3	2
2	3	1	4	4	4	4	5	5	4	4	4	4	3	5	5	5	5	5	5	5	5	4	3	4	4	4	3	4	3	4	5	5	5	5	4	5	3	3	3	3	3	3	5	5	4	4	3	3	2
2	3	1	4	4	4	4	5	5	4	4	4	4	3	5	5	5	5	5	5	5	5	4	3	4	4	4	3	4	3	4	5	5	5	5	4	5	3	3	3	3	3	3	5	5	4	4	3	3	2
2	3	1	4	4	4	4	5	5	4	4	4	4	3	5	5	5	5	5	5	5	5	4	3	4	4	4	3	4	3	4	5	5	5	5	4	5	3	3	3	3	3	3	5	5	4	4	3	3	2
2	3	1	3	4	5	5	5	4	4	4	4	4	4	4	4	4	4	4	4	4	4	5	5	5	5	5	5	5	5	5	5	4	4	4	3	4	4	4	4	4	4	4	4	4	4	4	4	4	1
2	3	1	3	4	5	5	5	4	4	4	4	4	4	4	4	4	4	4	4	4	4	5	5	5	5	5	5	5	5	5	5	4	4	4	3	4	4	4	4	4	4	4	4	4	4	4	4	4	1
2	3	1	3	4	5	5	5	4	4	4	4	4	4	4	4	4	4	4	4	4	4	5	5	5	5	5	5	5	5	5	5	4	4	4	3	4	4	4	4	4	4	4	4	4	4	4	4	4	1
2	3	1	3	4	5	5	5	4	4	4	4	4	4	4	4	4	4	4	4	4	4	5	5	5	5	5	5	5	5	5	5	4	4	4	3	4	4	4	4	4	4	4	4	4	4	4	4	4	1
2	3	1	3	4	5	5	5	4	4	4	4	4	4	4	4	4	4	4	4	4	4	5	5	5	5	5	5	5	5	5	5	4	4	4	3	4	4	4	4	4	4	4	4	4	4	4	4	4	1
2	2	1	3	4	5	5	5	5	5	4	4	4	5	4	5	5	5	5	5	5	5	2	2	2	2	4	4	4	3	4	5	4	5	4	4	4	5	4	4	4	5	2	4	5	5	5	3	4	1
2	2	1	3	4	5	5	5	5	5	4	4	4	5	4	5	5	5	5	5	5	5	2	2	2	2	4	4	4	3	4	5	4	5	4	4	4	5	4	4	4	5	2	4	5	5	5	3	4	1
2	2	1	3	4	5	5	5	5	5	4	4	4	5	4	5	5	5	5	5	5	5	2	2	2	2	4	4	4	3	4	5	4	5	4	4	4	5	4	4	4	5	2	4	5	5	5	3	4	1
2	2	1	3	4	5	5	5	5	5	4	4	4	5	4	5	5	5	5	5	5	5	2	2	2	2	4	4	4	3	4	5	4	5	4	4	4	5	4	4	4	5	2	4	5	5	5	3	4	1
2	2	1	3	4	5	5	5	5	5	4	4	4	5	4	5	5	5	5	5	5	5	2	2	2	2	4	4	4	3	4	5	4	5	4	4	4	5	4	4	4	5	2	4	5	5	5	3	4	1
2	4	1	4	4	4	4	4	4	4	4	4	4	4	4	4	4	4	4	4	4	3	3	3	3	3	3	3	3	3	3	5	5	5	5	5	5	5	5	5	5	5	5	5	5	5	3	3	3	2
2	4	1	4	4	4	4	4	4	4	4	4	4	4	4	4	4	4	4	4	4	3	3	3	3	3	3	3	3	3	3	5	5	5	5	5	5	5	5	5	5	5	5	5	5	5	3	3	3	2
2	4	1	4	4	4	4	4	4	4	4	4	4	4	4	4	4	4	4	4	4	3	3	3	3	3	3	3	3	3	3	5	5	5	5	5	5	5	5	5	5	5	5	5	5	5	3	3	3	2
2	4	1	4	4	4	4	4	4	4	4	4	4	4	4	4	4	4	4	4	4	3	3	3	3	3	3	3	3	3	3	5	5	5	5	5	5	5	5	5	5	5	5	5	5	5	3	3	3	2
2	4	1	4	4	4	4	4	4	4	4	4	4	4	4	4	4	4	4	4	4	3	3	3	3	3	3	3	3	3	3	5	5	5	5	5	5	5	5	5	5	5	5	5	5	5	3	3	3	2
2	4	1	2	4	4	4	4	4	4	4	4	4	4	4	4	4	4	4	4	4	4	4	4	4	4	4	4	4	4	4	5	5	5	5	5	5	5	5	5	5	5	5	5	5	5	5	5	5	1
2	4	1	2	4	4	4	4	4	4	4	4	4	4	4	4	4	4	4	4	4	4	4	4	4	4	4	4	4	4	4	5	5	5	5	5	5	5	5	5	5	5	5	5	5	5	5	5	5	1
2	4	1	2	4	4	4	4	4	4	4	4	4	4	4	4	4	4	4	4	4	4	4	4	4	4	4	4	4	4	4	5	5	5	5	5	5	5	5	5	5	5	5	5	5	5	5	5	5	1
2	4	1	2	4	4	4	4	4	4	4	4	4	4	4	4	4	4	4	4	4	4	4	4	4	4	4	4	4	4	4	5	5	5	5	5	5	5	5	5	5	5	5	5	5	5	5	5	5	1
2	4	1	2	4	4	4	4	4	4	4	4	4	4	4	4	4	4	4	4	4	4	4	4	4	4	4	4	4	4	4	5	5	5	5	5	5	5	5	5	5	5	5	5	5	5	5	5	5	1
1	5	1	3	3	3	3	3	2	2	2	2	2	3	3	3	3	3	3	3	3	3	1	1	1	1	2	2	3	3	2	4	2	2	2	2	2	3	3	3	3	3	3	3	3	3	3	3	3	4
1	5	1	3	3	3	3	3	2	2	2	2	2	3	3	3	3	3	3	3	3	3	1	1	1	1	2	2	3	3	2	4	2	2	2	2	2	3	3	3	3	3	3	3	3	3	3	3	3	4
1	5	1	3	3	3	3	3	2	2	2	2	2	3	3	3	3	3	3	3	3	3	1	1	1	1	2	2	3	3	2	4	2	2	2	2	2	3	3	3	3	3	3	3	3	3	3	3	3	4
1	5	1	3	3	3	3	3	2	2	2	2	2	3	3	3	3	3	3	3	3	3	1	1	1	1	2	2	3	3	2	4	2	2	2	2	2	3	3	3	3	3	3	3	3	3	3	3	3	4
1	5	1	3	3	3	3	3	2	2	2	2	2	3	3	3	3	3	3	3	3	3	1	1	1	1	2	2	3	3	2	4	2	2	2	2	2	3	3	3	3	3	3	3	3	3	3	3	3	4
1	3	1	3	4	3	3	3	2	2	2	2	2	2	4	4	3	2	4	3	4	3	3	4	3	2	3	2	4	3	3	3	4	4	4	2	2	4	4	3	4	4	3	2	2	2	2	2	2	5
1	3	1	3	4	3	3	3	2	2	2	2	2	2	4	4	3	2	4	3	4	3	3	4	3	2	3	2	4	3	3	3	4	4	4	2	2	4	4	3	4	4	3	2	2	2	2	2	2	5
1	3	1	3	4	3	3	3	2	2	2	2	2	2	4	4	3	2	4	3	4	3	3	4	3	2	3	2	4	3	3	3	4	4	4	2	2	4	4	3	4	4	3	2	2	2	2	2	2	5
1	3	1	3	4	3	3	3	2	2	2	2	2	2	4	4	3	2	4	3	4	3	3	4	3	2	3	2	4	3	3	3	4	4	4	2	2	4	4	3	4	4	3	2	2	2	2	2	2	5
1	3	1	3	4	3	3	3	2	2	2	2	2	2	4	4	3	2	4	3	4	3	3	4	3	2	3	2	4	3	3	3	4	4	4	2	2	4	4	3	4	4	3	2	2	2	2	2	2	5
1	2	2	4	4	4	4	3	3	4	3	4	3	4	3	3	4	4	3	4	4	3	4	4	4	4	3	2	4	3	3	4	4	4	4	4	4	4	4	4	4	4	4	2	2	2	2	2	2	2
1	2	2	4	4	4	4	3	3	4	3	4	3	4	3	3	4	4	3	4	4	3	4	4	4	4	3	2	4	3	3	4	4	4	4	4	4	4	4	4	4	4	4	2	2	2	2	2	2	2
1	2	2	4	4	4	4	3	3	4	3	4	3	4	3	3	4	4	3	4	4	3	4	4	4	4	3	2	4	3	3	4	4	4	4	4	4	4	4	4	4	4	4	2	2	2	2	2	2	2
1	2	2	4	4	4	4	3	3	4	3	4	3	4	3	3	4	4	3	4	4	3	4	4	4	4	3	2	4	3	3	4	4	4	4	4	4	4	4	4	4	4	4	2	2	2	2	2	2	2
1	2	2	4	4	4	4	3	3	4	3	4	3	4	3	3	4	4	3	4	4	3	4	4	4	4	3	2	4	3	3	4	4	4	4	4	4	4	4	4	4	4	4	2	2	2	2	2	2	2
1	4	2	4	4	4	4	4	4	4	4	4	4	4	4	4	4	4	4	4	3	3	3	3	3	3	3	3	3	4	4	4	4	4	4	4	4	4	4	4	4	4	4	2	2	2	2	2	2	5
1	4	2	4	4	4	4	4	4	4	4	4	4	4	4	4	4	4	4	4	3	3	3	3	3	3	3	3	3	4	4	4	4	4	4	4	4	4	4	4	4	4	4	2	2	2	2	2	2	5
1	4	2	4	4	4	4	4	4	4	4	4	4	4	4	4	4	4	4	4	3	3	3	3	3	3	3	3	3	4	4	4	4	4	4	4	4	4	4	4	4	4	4	2	2	2	2	2	2	5
1	4	2	4	4	4	4	4	4	4	4	4	4	4	4	4	4	4	4	4	3	3	3	3	3	3	3	3	3	4	4	4	4	4	4	4	4	4	4	4	4	4	4	2	2	2	2	2	2	5
1	4	2	4	4	4	4	4	4	4	4	4	4	4	4	4	4	4	4	4	3	3	3	3	3	3	3	3	3	4	4	4	4	4	4	4	4	4	4	4	4	4	4	2	2	2	2	2	2	5
1	4	2	3	3	3	3	3	3	2	3	1	1	1	1	3	3	3	3	3	3	3	3	3	3	3	3	3	3	3	3	4	3	3	3	3	3	4	4	3	4	4	3	4	4	2	3	3	4	2
1	4	2	3	3	3	3	3	3	2	3	1	1	1	1	3	3	3	3	3	3	3	3	3	3	3	3	3	3	3	3	4	3	3	3	3	3	4	4	3	4	4	3	4	4	2	3	3	4	2
1	4	2	3	3	3	3	3	3	2	3	1	1	1	1	3	3	3	3	3	3	3	3	3	3	3	3	3	3	3	3	4	3	3	3	3	3	4	4	3	4	4	3	4	4	2	3	3	4	2
1	4	2	3	3	3	3	3	3	2	3	1	1	1	1	3	3	3	3	3	3	3	3	3	3	3	3	3	3	3	3	4	3	3	3	3	3	4	4	3	4	4	3	4	4	2	3	3	4	2
1	4	2	3	3	3	3	3	3	2	3	1	1	1	1	3	3	3	3	3	3	3	3	3	3	3	3	3	3	3	3	4	3	3	3	3	3	4	4	3	4	4	3	4	4	2	3	3	4	2
1	3	2	3	3	3	3	3	3	3	3	3	3	3	3	1	1	1	1	1	1	1	3	3	4	3	3	3	3	3	3	4	4	4	4	4	4	3	3	3	3	3	3	3	4	4	5	5	1	1
1	3	2	3	3	3	3	3	3	3	3	3	3	3	3	1	1	1	1	1	1	1	3	3	4	3	3	3	3	3	3	4	4	4	4	4	4	3	3	3	3	3	3	3	4	4	5	5	1	1
1	3	2	3	3	3	3	3	3	3	3	3	3	3	3	1	1	1	1	1	1	1	3	3	4	3	3	3	3	3	3	4	4	4	4	4	4	3	3	3	3	3	3	3	4	4	5	5	1	1
1	3	2	3	3	3	3	3	3	3	3	3	3	3	3	1	1	1	1	1	1	1	3	3	4	3	3	3	3	3	3	4	4	4	4	4	4	3	3	3	3	3	3	3	4	4	5	5	1	1
1	3	2	3	3	3	3	3	3	3	3	3	3	3	3	1	1	1	1	1	1	1	3	3	4	3	3	3	3	3	3	4	4	4	4	4	4	3	3	3	3	3	3	3	4	4	5	5	1	1
1	3	2	4	4	4	4	4	4	3	4	3	3	3	3	3	3	3	3	2	3	3	3	3	4	4	4	3	3	3	3	4	4	4	4	4	4	4	4	3	4	4	3	3	4	3	3	3	4	1
1	3	2	4	4	4	4	4	4	3	4	3	3	3	3	3	3	3	3	2	3	3	3	3	4	4	4	3	3	3	3	4	4	4	4	4	4	4	4	3	4	4	3	3	4	3	3	3	4	1
1	3	2	4	4	4	4	4	4	3	4	3	3	3	3	3	3	3	3	2	3	3	3	3	4	4	4	3	3	3	3	4	4	4	4	4	4	4	4	3	4	4	3	3	4	3	3	3	4	1
1	3	2	4	4	4	4	4	4	3	4	3	3	3	3	3	3	3	3	2	3	3	3	3	4	4	4	3	3	3	3	4	4	4	4	4	4	4	4	3	4	4	3	3	4	3	3	3	4	1
1	3	2	4	4	4	4	4	4	3	4	3	3	3	3	3	3	3	3	2	3	3	3	3	4	4	4	3	3	3	3	4	4	4	4	4	4	4	4	3	4	4	3	3	4	3	3	3	4	1
1	4	2	4	4	3	4	4	4	4	4	4	3	3	4	4	4	4	4	3	4	4	4	4	4	4	4	4	4	3	3	4	4	4	4	3	4	4	4	3	4	4	3	4	3	3	4	4	4	4
1	4	2	4	4	3	4	4	4	4	4	4	3	3	4	4	4	4	4	3	4	4	4	4	4	4	4	4	4	3	3	4	4	4	4	3	4	4	4	3	4	4	3	4	3	3	4	4	4	4
1	4	2	4	4	3	4	4	4	4	4	4	3	3	4	4	4	4	4	3	4	4	4	4	4	4	4	4	4	3	3	4	4	4	4	3	4	4	4	3	4	4	3	4	3	3	4	4	4	4
1	4	2	4	4	3	4	4	4	4	4	4	3	3	4	4	4	4	4	3	4	4	4	4	4	4	4	4	4	3	3	4	4	4	4	3	4	4	4	3	4	4	3	4	3	3	4	4	4	4
1	4	2	4	4	3	4	4	4	4	4	4	3	3	4	4	4	4	4	3	4	4	4	4	4	4	4	4	4	3	3	4	4	4	4	3	4	4	4	3	4	4	3	4	3	3	4	4	4	4
1	5	2	3	5	5	4	4	4	4	4	3	3	3	3	3	3	2	3	2	4	3	2	3	2	3	3	3	4	4	3	4	4	4	4	4	5	5	4	4	4	4	3	4	4	3	3	3	3	2
1	5	2	3	5	5	4	4	4	4	4	3	3	3	3	3	3	2	3	2	4	3	2	3	2	3	3	3	4	4	3	4	4	4	4	4	5	5	4	4	4	4	3	4	4	3	3	3	3	2
1	5	2	3	5	5	4	4	4	4	4	3	3	3	3	3	3	2	3	2	4	3	2	3	2	3	3	3	4	4	3	4	4	4	4	4	5	5	4	4	4	4	3	4	4	3	3	3	3	2
1	5	2	3	5	5	4	4	4	4	4	3	3	3	3	3	3	2	3	2	4	3	2	3	2	3	3	3	4	4	3	4	4	4	4	4	5	5	4	4	4	4	3	4	4	3	3	3	3	2
1	5	2	3	5	5	4	4	4	4	4	3	3	3	3	3	3	2	3	2	4	3	2	3	2	3	3	3	4	4	3	4	4	4	4	4	5	5	4	4	4	4	3	4	4	3	3	3	3	2
1	4	2	3	3	3	3	3	3	4	4	4	4	4	4	4	4	4	4	4	4	4	4	4	4	4	4	4	4	3	3	4	4	4	4	4	4	4	4	4	4	4	4	4	4	4	4	4	4	4
1	4	2	3	3	3	3	3	3	4	4	4	4	4	4	4	4	4	4	4	4	4	4	4	4	4	4	4	4	3	3	4	4	4	4	4	4	4	4	4	4	4	4	4	4	4	4	4	4	4
1	4	2	3	3	3	3	3	3	4	4	4	4	4	4	4	4	4	4	4	4	4	4	4	4	4	4	4	4	3	3	4	4	4	4	4	4	4	4	4	4	4	4	4	4	4	4	4	4	4
1	4	2	3	3	3	3	3	3	4	4	4	4	4	4	4	4	4	4	4	4	4	4	4	4	4	4	4	4	3	3	4	4	4	4	4	4	4	4	4	4	4	4	4	4	4	4	4	4	4
1	4	2	3	3	3	3	3	3	4	4	4	4	4	4	4	4	4	4	4	4	4	4	4	4	4	4	4	4	3	3	4	4	4	4	4	4	4	4	4	4	4	4	4	4	4	4	4	4	4
1	3	2	4	4	4	4	4	4	4	4	4	4	4	4	4	4	4	4	4	4	3	4	4	4	4	4	4	4	4	4	4	4	4	4	4	4	4	4	4	4	4	4	4	4	4	4	4	4	2
1	3	2	4	4	4	4	4	4	4	4	4	4	4	4	4	4	4	4	4	4	3	4	4	4	4	4	4	4	4	4	4	4	4	4	4	4	4	4	4	4	4	4	4	4	4	4	4	4	2
1	3	2	4	4	4	4	4	4	4	4	4	4	4	4	4	4	4	4	4	4	3	4	4	4	4	4	4	4	4	4	4	4	4	4	4	4	4	4	4	4	4	4	4	4	4	4	4	4	2
1	3	2	4	4	4	4	4	4	4	4	4	4	4	4	4	4	4	4	4	4	3	4	4	4	4	4	4	4	4	4	4	4	4	4	4	4	4	4	4	4	4	4	4	4	4	4	4	4	2
1	3	2	4	4	4	4	4	4	4	4	4	4	4	4	4	4	4	4	4	4	3	4	4	4	4	4	4	4	4	4	4	4	4	4	4	4	4	4	4	4	4	4	4	4	4	4	4	4	2
1	3	2	4	4	4	5	4	5	5	5	5	4	4	4	4	4	4	4	4	4	4	5	5	5	5	4	4	5	5	4	5	5	5	5	5	5	5	5	4	5	5	4	4	3	4	3	3	2	1
1	3	2	4	4	4	5	4	5	5	5	5	4	4	4	4	4	4	4	4	4	4	5	5	5	5	4	4	5	5	4	5	5	5	5	5	5	5	5	4	5	5	4	4	3	4	3	3	2	1
1	3	2	4	4	4	5	4	5	5	5	5	4	4	4	4	4	4	4	4	4	4	5	5	5	5	4	4	5	5	4	5	5	5	5	5	5	5	5	4	5	5	4	4	3	4	3	3	2	1
1	3	2	4	4	4	5	4	5	5	5	5	4	4	4	4	4	4	4	4	4	4	5	5	5	5	4	4	5	5	4	5	5	5	5	5	5	5	5	4	5	5	4	4	3	4	3	3	2	1
1	3	2	4	4	4	5	4	5	5	5	5	4	4	4	4	4	4	4	4	4	4	5	5	5	5	4	4	5	5	4	5	5	5	5	5	5	5	5	4	5	5	4	4	3	4	3	3	2	1
1	4	2	3	4	4	4	4	4	3	4	4	4	4	4	4	4	4	4	4	4	4	4	4	4	4	4	3	3	3	4	5	5	5	5	5	5	5	5	5	5	5	5	3	3	3	3	3	3	2
1	4	2	3	4	4	4	4	4	3	4	4	4	4	4	4	4	4	4	4	4	4	4	4	4	4	4	3	3	3	4	5	5	5	5	5	5	5	5	5	5	5	5	3	3	3	3	3	3	2
1	4	2	3	4	4	4	4	4	3	4	4	4	4	4	4	4	4	4	4	4	4	4	4	4	4	4	3	3	3	4	5	5	5	5	5	5	5	5	5	5	5	5	3	3	3	3	3	3	2
1	4	2	3	4	4	4	4	4	3	4	4	4	4	4	4	4	4	4	4	4	4	4	4	4	4	4	3	3	3	4	5	5	5	5	5	5	5	5	5	5	5	5	3	3	3	3	3	3	2
1	4	2	3	4	4	4	4	4	3	4	4	4	4	4	4	4	4	4	4	4	4	4	4	4	4	4	3	3	3	4	5	5	5	5	5	5	5	5	5	5	5	5	3	3	3	3	3	3	2
1	2	2	4	4	4	4	4	4	4	4	4	4	3	5	5	5	5	5	5	5	5	5	5	5	5	5	4	4	4	4	4	4	4	5	5	5	5	5	5	5	5	5	5	5	5	4	3	3	1
1	2	2	4	4	4	4	4	4	4	4	4	4	3	5	5	5	5	5	5	5	5	5	5	5	5	5	4	4	4	4	4	4	4	5	5	5	5	5	5	5	5	5	5	5	5	4	3	3	1
1	2	2	4	4	4	4	4	4	4	4	4	4	3	5	5	5	5	5	5	5	5	5	5	5	5	5	4	4	4	4	4	4	4	5	5	5	5	5	5	5	5	5	5	5	5	4	3	3	1
1	2	2	4	4	4	4	4	4	4	4	4	4	3	5	5	5	5	5	5	5	5	5	5	5	5	5	4	4	4	4	4	4	4	5	5	5	5	5	5	5	5	5	5	5	5	4	3	3	1
1	2	2	4	4	4	4	4	4	4	4	4	4	3	5	5	5	5	5	5	5	5	5	5	5	5	5	4	4	4	4	4	4	4	5	5	5	5	5	5	5	5	5	5	5	5	4	3	3	1
1	4	2	5	5	5	5	5	5	5	5	5	5	5	5	4	4	4	4	4	4	4	5	5	4	5	5	5	5	5	5	4	4	5	5	5	5	5	5	5	5	5	5	5	4	4	4	4	5	1
1	4	2	5	5	5	5	5	5	5	5	5	5	5	5	4	4	4	4	4	4	4	5	5	4	5	5	5	5	5	5	4	4	5	5	5	5	5	5	5	5	5	5	5	4	4	4	4	5	1
1	4	2	5	5	5	5	5	5	5	5	5	5	5	5	4	4	4	4	4	4	4	5	5	4	5	5	5	5	5	5	4	4	5	5	5	5	5	5	5	5	5	5	5	4	4	4	4	5	1
1	4	2	5	5	5	5	5	5	5	5	5	5	5	5	4	4	4	4	4	4	4	5	5	4	5	5	5	5	5	5	4	4	5	5	5	5	5	5	5	5	5	5	5	4	4	4	4	5	1
1	4	2	5	5	5	5	5	5	5	5	5	5	5	5	4	4	4	4	4	4	4	5	5	4	5	5	5	5	5	5	4	4	5	5	5	5	5	5	5	5	5	5	5	4	4	4	4	5	1
1	2	2	4	4	4	4	5	5	5	5	5	5	5	5	5	5	5	5	5	5	5	5	5	5	5	5	5	5	5	5	5	5	5	5	5	5	5	5	5	5	5	4	5	4	4	4	4	4	1
1	2	2	4	4	4	4	5	5	5	5	5	5	5	5	5	5	5	5	5	5	5	5	5	5	5	5	5	5	5	5	5	5	5	5	5	5	5	5	5	5	5	4	5	4	4	4	4	4	1
1	2	2	4	4	4	4	5	5	5	5	5	5	5	5	5	5	5	5	5	5	5	5	5	5	5	5	5	5	5	5	5	5	5	5	5	5	5	5	5	5	5	4	5	4	4	4	4	4	1
1	2	2	4	4	4	4	5	5	5	5	5	5	5	5	5	5	5	5	5	5	5	5	5	5	5	5	5	5	5	5	5	5	5	5	5	5	5	5	5	5	5	4	5	4	4	4	4	4	1
1	2	2	4	4	4	4	5	5	5	5	5	5	5	5	5	5	5	5	5	5	5	5	5	5	5	5	5	5	5	5	5	5	5	5	5	5	5	5	5	5	5	4	5	4	4	4	4	4	1
1	3	2	4	4	4	4	4	4	5	5	5	5	5	5	5	5	5	5	5	5	5	5	5	5	5	5	5	5	4	4	5	5	5	5	5	5	5	5	5	5	5	5	5	3	4	5	3	5	2
1	3	2	4	4	4	4	4	4	5	5	5	5	5	5	5	5	5	5	5	5	5	5	5	5	5	5	5	5	4	4	5	5	5	5	5	5	5	5	5	5	5	5	5	3	4	5	3	5	2
1	3	2	4	4	4	4	4	4	5	5	5	5	5	5	5	5	5	5	5	5	5	5	5	5	5	5	5	5	4	4	5	5	5	5	5	5	5	5	5	5	5	5	5	3	4	5	3	5	2
1	3	2	4	4	4	4	4	4	5	5	5	5	5	5	5	5	5	5	5	5	5	5	5	5	5	5	5	5	4	4	5	5	5	5	5	5	5	5	5	5	5	5	5	3	4	5	3	5	2
1	3	2	4	4	4	4	4	4	5	5	5	5	5	5	5	5	5	5	5	5	5	5	5	5	5	5	5	5	4	4	5	5	5	5	5	5	5	5	5	5	5	5	5	3	4	5	3	5	2
1	2	2	3	5	4	4	4	4	5	4	4	4	4	4	4	4	4	4	4	4	4	4	4	4	4	4	4	4	5	4	4	5	5	5	5	5	5	5	5	5	5	5	5	5	5	5	5	5	1
1	2	2	3	5	4	4	4	4	5	4	4	4	4	4	4	4	4	4	4	4	4	4	4	4	4	4	4	4	5	4	4	5	5	5	5	5	5	5	5	5	5	5	5	5	5	5	5	5	1
1	2	2	3	5	4	4	4	4	5	4	4	4	4	4	4	4	4	4	4	4	4	4	4	4	4	4	4	4	5	4	4	5	5	5	5	5	5	5	5	5	5	5	5	5	5	5	5	5	1
1	2	2	3	5	4	4	4	4	5	4	4	4	4	4	4	4	4	4	4	4	4	4	4	4	4	4	4	4	5	4	4	5	5	5	5	5	5	5	5	5	5	5	5	5	5	5	5	5	1
1	2	2	3	5	4	4	4	4	5	4	4	4	4	4	4	4	4	4	4	4	4	4	4	4	4	4	4	4	5	4	4	5	5	5	5	5	5	5	5	5	5	5	5	5	5	5	5	5	1
1	1	2	5	5	5	5	5	5	5	5	5	5	5	5	5	5	5	5	5	5	5	5	5	5	5	5	5	5	5	5	5	5	5	5	5	5	5	5	5	5	5	5	5	5	5	5	5	5	3
1	1	2	5	5	5	5	5	5	5	5	5	5	5	5	5	5	5	5	5	5	5	5	5	5	5	5	5	5	5	5	5	5	5	5	5	5	5	5	5	5	5	5	5	5	5	5	5	5	3
1	1	2	5	5	5	5	5	5	5	5	5	5	5	5	5	5	5	5	5	5	5	5	5	5	5	5	5	5	5	5	5	5	5	5	5	5	5	5	5	5	5	5	5	5	5	5	5	5	3
1	1	2	5	5	5	5	5	5	5	5	5	5	5	5	5	5	5	5	5	5	5	5	5	5	5	5	5	5	5	5	5	5	5	5	5	5	5	5	5	5	5	5	5	5	5	5	5	5	3
1	1	2	5	5	5	5	5	5	5	5	5	5	5	5	5	5	5	5	5	5	5	5	5	5	5	5	5	5	5	5	5	5	5	5	5	5	5	5	5	5	5	5	5	5	5	5	5	5	3
1	4	2	2	4	3	4	4	4	4	2	2	2	2	2	4	4	2	2	2	4	2	1	1	1	1	2	2	4	4	2	3	1	1	1	1	1	2	2	2	2	2	2	3	5	5	5	4	5	3
1	4	2	2	4	3	4	4	4	4	2	2	2	2	2	4	4	2	2	2	4	2	1	1	1	1	2	2	4	4	2	3	1	1	1	1	1	2	2	2	2	2	2	3	5	5	5	4	5	3
1	4	2	2	4	3	4	4	4	4	2	2	2	2	2	4	4	2	2	2	4	2	1	1	1	1	2	2	4	4	2	3	1	1	1	1	1	2	2	2	2	2	2	3	5	5	5	4	5	3
1	4	2	2	4	3	4	4	4	4	2	2	2	2	2	4	4	2	2	2	4	2	1	1	1	1	2	2	4	4	2	3	1	1	1	1	1	2	2	2	2	2	2	3	5	5	5	4	5	3
1	4	2	2	4	3	4	4	4	4	2	2	2	2	2	4	4	2	2	2	4	2	1	1	1	1	2	2	4	4	2	3	1	1	1	1	1	2	2	2	2	2	2	3	5	5	5	4	5	3
1	3	2	3	3	3	2	3	3	3	3	2	3	2	2	3	3	3	3	3	3	3	3	3	4	2	2	2	2	2	2	4	3	3	3	3	3	4	4	3	5	5	2	2	2	2	2	2	2	4
1	3	2	3	3	3	2	3	3	3	3	2	3	2	2	3	3	3	3	3	3	3	3	3	4	2	2	2	2	2	2	4	3	3	3	3	3	4	4	3	5	5	2	2	2	2	2	2	2	4
1	3	2	3	3	3	2	3	3	3	3	2	3	2	2	3	3	3	3	3	3	3	3	3	4	2	2	2	2	2	2	4	3	3	3	3	3	4	4	3	5	5	2	2	2	2	2	2	2	4
1	3	2	3	3	3	2	3	3	3	3	2	3	2	2	3	3	3	3	3	3	3	3	3	4	2	2	2	2	2	2	4	3	3	3	3	3	4	4	3	5	5	2	2	2	2	2	2	2	4
1	3	2	3	3	3	2	3	3	3	3	2	3	2	2	3	3	3	3	3	3	3	3	3	4	2	2	2	2	2	2	4	3	3	3	3	3	4	4	3	5	5	2	2	2	2	2	2	2	4
1	4	2	4	4	3	3	4	3	2	3	2	2	2	2	2	2	2	2	2	3	2	2	2	2	2	2	2	4	2	2	4	1	1	1	1	1	4	4	4	4	4	2	4	4	4	4	4	4	4
1	4	2	4	4	3	3	4	3	2	3	2	2	2	2	2	2	2	2	2	3	2	2	2	2	2	2	2	4	2	2	4	1	1	1	1	1	4	4	4	4	4	2	4	4	4	4	4	4	4
1	4	2	4	4	3	3	4	3	2	3	2	2	2	2	2	2	2	2	2	3	2	2	2	2	2	2	2	4	2	2	4	1	1	1	1	1	4	4	4	4	4	2	4	4	4	4	4	4	4
1	4	2	4	4	3	3	4	3	2	3	2	2	2	2	2	2	2	2	2	3	2	2	2	2	2	2	2	4	2	2	4	1	1	1	1	1	4	4	4	4	4	2	4	4	4	4	4	4	4
1	4	2	4	4	3	3	4	3	2	3	2	2	2	2	2	2	2	2	2	3	2	2	2	2	2	2	2	4	2	2	4	1	1	1	1	1	4	4	4	4	4	2	4	4	4	4	4	4	4
2	5	2	2	4	2	3	4	2	2	2	3	2	2	2	1	1	1	1	1	1	1	3	2	3	2	2	2	2	2	2	4	3	3	3	3	3	4	4	2	3	4	3	2	3	3	4	4	3	4
2	5	2	2	4	2	3	4	2	2	2	3	2	2	2	1	1	1	1	1	1	1	3	2	3	2	2	2	2	2	2	4	3	3	3	3	3	4	4	2	3	4	3	2	3	3	4	4	3	4
2	5	2	2	4	2	3	4	2	2	2	3	2	2	2	1	1	1	1	1	1	1	3	2	3	2	2	2	2	2	2	4	3	3	3	3	3	4	4	2	3	4	3	2	3	3	4	4	3	4
2	5	2	2	4	2	3	4	2	2	2	3	2	2	2	1	1	1	1	1	1	1	3	2	3	2	2	2	2	2	2	4	3	3	3	3	3	4	4	2	3	4	3	2	3	3	4	4	3	4
2	5	2	2	4	2	3	4	2	2	2	3	2	2	2	1	1	1	1	1	1	1	3	2	3	2	2	2	2	2	2	4	3	3	3	3	3	4	4	2	3	4	3	2	3	3	4	4	3	4
2	3	2	4	4	4	4	4	4	4	3	2	2	2	2	3	3	4	3	4	3	3	4	3	3	2	3	2	4	3	4	4	2	2	2	2	2	4	4	3	3	4	3	4	4	3	4	4	4	2
2	3	2	4	4	4	4	4	4	4	3	2	2	2	2	3	3	4	3	4	3	3	4	3	3	2	3	2	4	3	4	4	2	2	2	2	2	4	4	3	3	4	3	4	4	3	4	4	4	2
2	3	2	4	4	4	4	4	4	4	3	2	2	2	2	3	3	4	3	4	3	3	4	3	3	2	3	2	4	3	4	4	2	2	2	2	2	4	4	3	3	4	3	4	4	3	4	4	4	2
2	3	2	4	4	4	4	4	4	4	3	2	2	2	2	3	3	4	3	4	3	3	4	3	3	2	3	2	4	3	4	4	2	2	2	2	2	4	4	3	3	4	3	4	4	3	4	4	4	2
2	3	2	4	4	4	4	4	4	4	3	2	2	2	2	3	3	4	3	4	3	3	4	3	3	2	3	2	4	3	4	4	2	2	2	2	2	4	4	3	3	4	3	4	4	3	4	4	4	2
2	3	2	2	2	3	3	4	3	2	4	2	2	1	3	2	2	2	2	2	2	2	1	3	1	3	4	4	4	4	4	4	4	4	3	4	3	3	4	3	4	4	3	4	3	2	3	2	2	3
2	3	2	2	2	3	3	4	3	2	4	2	2	1	3	2	2	2	2	2	2	2	1	3	1	3	4	4	4	4	4	4	4	4	3	4	3	3	4	3	4	4	3	4	3	2	3	2	2	3
2	3	2	2	2	3	3	4	3	2	4	2	2	1	3	2	2	2	2	2	2	2	1	3	1	3	4	4	4	4	4	4	4	4	3	4	3	3	4	3	4	4	3	4	3	2	3	2	2	3
2	3	2	2	2	3	3	4	3	2	4	2	2	1	3	2	2	2	2	2	2	2	1	3	1	3	4	4	4	4	4	4	4	4	3	4	3	3	4	3	4	4	3	4	3	2	3	2	2	3
2	3	2	2	2	3	3	4	3	2	4	2	2	1	3	2	2	2	2	2	2	2	1	3	1	3	4	4	4	4	4	4	4	4	3	4	3	3	4	3	4	4	3	4	3	2	3	2	2	3
2	4	2	3	3	4	4	4	3	4	3	3	3	3	4	3	4	3	3	4	4	3	4	3	3	4	3	3	2	3	4	4	4	4	4	4	4	4	4	2	4	4	2	4	2	3	2	2	2	5
2	4	2	3	3	4	4	4	3	4	3	3	3	3	4	3	4	3	3	4	4	3	4	3	3	4	3	3	2	3	4	4	4	4	4	4	4	4	4	2	4	4	2	4	2	3	2	2	2	5
2	4	2	3	3	4	4	4	3	4	3	3	3	3	4	3	4	3	3	4	4	3	4	3	3	4	3	3	2	3	4	4	4	4	4	4	4	4	4	2	4	4	2	4	2	3	2	2	2	5
2	4	2	3	3	4	4	4	3	4	3	3	3	3	4	3	4	3	3	4	4	3	4	3	3	4	3	3	2	3	4	4	4	4	4	4	4	4	4	2	4	4	2	4	2	3	2	2	2	5
2	4	2	3	3	4	4	4	3	4	3	3	3	3	4	3	4	3	3	4	4	3	4	3	3	4	3	3	2	3	4	4	4	4	4	4	4	4	4	2	4	4	2	4	2	3	2	2	2	5
2	4	2	5	4	5	5	5	4	4	3	2	2	2	2	1	1	1	1	1	1	1	4	4	4	5	4	4	4	4	4	4	4	4	4	4	4	4	4	4	4	4	4	2	2	2	2	2	2	5
2	4	2	5	4	5	5	5	4	4	3	2	2	2	2	1	1	1	1	1	1	1	4	4	4	5	4	4	4	4	4	4	4	4	4	4	4	4	4	4	4	4	4	2	2	2	2	2	2	5
2	4	2	5	4	5	5	5	4	4	3	2	2	2	2	1	1	1	1	1	1	1	4	4	4	5	4	4	4	4	4	4	4	4	4	4	4	4	4	4	4	4	4	2	2	2	2	2	2	5
2	4	2	5	4	5	5	5	4	4	3	2	2	2	2	1	1	1	1	1	1	1	4	4	4	5	4	4	4	4	4	4	4	4	4	4	4	4	4	4	4	4	4	2	2	2	2	2	2	5
2	4	2	5	4	5	5	5	4	4	3	2	2	2	2	1	1	1	1	1	1	1	4	4	4	5	4	4	4	4	4	4	4	4	4	4	4	4	4	4	4	4	4	2	2	2	2	2	2	5
2	3	2	3	4	4	4	4	3	3	3	3	2	3	4	4	1	1	1	1	1	1	5	5	5	5	3	5	4	4	3	4	3	3	3	3	3	5	4	3	4	4	2	3	3	3	3	3	4	5
2	3	2	4	4	4	4	4	4	4	4	2	2	2	2	3	3	4	4	4	4	4	3	3	4	4	3	3	3	3	3	4	4	4	4	4	4	4	4	4	4	4	4	2	2	2	2	2	2	2
2	3	2	4	4	4	4	4	4	4	4	2	2	2	2	3	3	4	4	4	4	4	3	3	4	4	3	3	3	3	3	4	4	4	4	4	4	4	4	4	4	4	4	2	2	2	2	2	2	2
2	3	2	4	4	4	4	4	4	4	4	2	2	2	2	3	3	4	4	4	4	4	3	3	4	4	3	3	3	3	3	4	4	4	4	4	4	4	4	4	4	4	4	2	2	2	2	2	2	2
2	3	2	4	4	4	4	4	4	4	4	2	2	2	2	3	3	4	4	4	4	4	3	3	4	4	3	3	3	3	3	4	4	4	4	4	4	4	4	4	4	4	4	2	2	2	2	2	2	2
2	3	2	4	4	4	4	4	4	4	4	2	2	2	2	3	3	4	4	4	4	4	3	3	4	4	3	3	3	3	3	4	4	4	4	4	4	4	4	4	4	4	4	2	2	2	2	2	2	2
2	3	2	3	4	4	4	4	3	3	3	3	2	3	4	4	1	1	1	1	1	1	5	5	5	5	3	5	4	4	3	4	3	3	3	3	3	5	4	3	4	4	2	3	3	3	3	3	5	5
2	3	2	3	2	3	4	3	3	2	2	2	2	2	2	2	2	2	2	2	4	3	4	4	4	4	3	2	4	3	3	4	3	4	4	3	4	4	4	3	4	4	3	3	4	3	3	3	2	3
2	3	2	3	2	3	4	3	3	2	2	2	2	2	2	2	2	2	2	2	4	3	4	4	4	4	3	2	4	3	3	4	3	4	4	3	4	4	4	3	4	4	3	3	4	3	3	3	2	3
2	3	2	3	2	3	4	3	3	2	2	2	2	2	2	2	2	2	2	2	4	3	4	4	4	4	3	2	4	3	3	4	3	4	4	3	4	4	4	3	4	4	3	3	4	3	3	3	2	3
2	3	2	3	2	3	4	3	3	2	2	2	2	2	2	2	2	2	2	2	4	3	4	4	4	4	3	2	4	3	3	4	3	4	4	3	4	4	4	3	4	4	3	3	4	3	3	3	2	3
2	3	2	3	2	3	4	3	3	2	2	2	2	2	2	2	2	2	2	2	4	3	4	4	4	4	3	2	4	3	3	4	3	4	4	3	4	4	4	3	4	4	3	3	4	3	3	3	2	3
2	3	2	3	3	2	4	2	2	3	2	2	4	2	2	3	2	3	2	3	4	3	3	3	4	3	3	2	4	3	3	4	3	3	3	3	3	4	4	3	4	5	4	3	4	3	4	3	2	2
2	3	2	3	3	2	4	2	2	3	2	2	4	2	2	3	2	3	2	3	4	3	3	3	4	3	3	2	4	3	3	4	3	3	3	3	3	4	4	3	4	5	4	3	4	3	4	3	2	2
2	3	2	3	3	2	4	2	2	3	2	2	4	2	2	3	2	3	2	3	4	3	3	3	4	3	3	2	4	3	3	4	3	3	3	3	3	4	4	3	4	5	4	3	4	3	4	3	2	2
2	3	2	3	3	2	4	2	2	3	2	2	4	2	2	3	2	3	2	3	4	3	3	3	4	3	3	2	4	3	3	4	3	3	3	3	3	4	4	3	4	5	4	3	4	3	4	3	2	2
2	3	2	3	3	2	4	2	2	3	2	2	4	2	2	3	2	3	2	3	4	3	3	3	4	3	3	2	4	3	3	4	3	3	3	3	3	4	4	3	4	5	4	3	4	3	4	3	2	2
2	3	2	3	3	3	4	3	3	3	2	2	2	3	3	3	3	3	3	3	3	3	3	3	3	4	4	3	4	3	3	4	2	2	2	2	2	5	5	5	5	5	5	3	3	2	4	3	3	3
2	3	2	3	3	3	4	3	3	3	2	2	2	3	3	3	3	3	3	3	3	3	3	3	3	4	4	3	4	3	3	4	2	2	2	2	2	5	5	5	5	5	5	3	3	2	4	3	3	3
2	3	2	3	3	3	4	3	3	3	2	2	2	3	3	3	3	3	3	3	3	3	3	3	3	4	4	3	4	3	3	4	2	2	2	2	2	5	5	5	5	5	5	3	3	2	4	3	3	3
2	3	2	3	3	3	4	3	3	3	2	2	2	3	3	3	3	3	3	3	3	3	3	3	3	4	4	3	4	3	3	4	2	2	2	2	2	5	5	5	5	5	5	3	3	2	4	3	3	3
2	3	2	3	3	3	4	3	3	3	2	2	2	3	3	3	3	3	3	3	3	3	3	3	3	4	4	3	4	3	3	4	2	2	2	2	2	5	5	5	5	5	5	3	3	2	4	3	3	3
2	3	2	3	4	4	4	4	3	3	3	3	2	3	4	4	1	1	1	1	1	1	5	5	5	5	3	5	4	4	3	4	3	3	3	3	3	5	4	3	4	4	2	3	3	3	4	4	4	5
2	4	2	1	1	1	1	1	1	1	1	1	1	1	1	2	2	2	2	2	2	2	3	3	3	3	2	2	2	2	2	4	3	3	3	3	3	4	4	2	4	4	2	4	4	4	4	4	4	7
2	4	2	1	1	1	1	1	1	1	1	1	1	1	1	2	2	2	2	2	2	2	3	3	3	3	2	2	2	2	2	4	3	3	3	3	3	4	4	2	4	4	2	4	4	4	4	4	4	7
2	4	2	1	1	1	1	1	1	1	1	1	1	1	1	2	2	2	2	2	2	2	3	3	3	3	2	2	2	2	2	4	3	3	3	3	3	4	4	2	4	4	2	4	4	4	4	4	4	7
2	4	2	1	1	1	1	1	1	1	1	1	1	1	1	2	2	2	2	2	2	2	3	3	3	3	2	2	2	2	2	4	3	3	3	3	3	4	4	2	4	4	2	4	4	4	4	4	4	7
2	4	2	1	1	1	1	1	1	1	1	1	1	1	1	2	2	2	2	2	2	2	3	3	3	3	2	2	2	2	2	4	3	3	3	3	3	4	4	2	4	4	2	4	4	4	4	4	4	7
2	4	2	2	2	2	2	2	2	2	2	2	2	2	2	3	3	3	3	3	3	3	3	3	4	3	3	3	3	3	3	4	3	3	3	3	3	4	4	4	4	4	3	3	4	3	3	4	4	2
2	4	2	2	2	2	2	2	2	2	2	2	2	2	2	3	3	3	3	3	3	3	3	3	4	3	3	3	3	3	3	4	3	3	3	3	3	4	4	4	4	4	3	3	4	3	3	4	4	2
2	4	2	2	2	2	2	2	2	2	2	2	2	2	2	3	3	3	3	3	3	3	3	3	4	3	3	3	3	3	3	4	3	3	3	3	3	4	4	4	4	4	3	3	4	3	3	4	4	2
2	4	2	2	2	2	2	2	2	2	2	2	2	2	2	3	3	3	3	3	3	3	3	3	4	3	3	3	3	3	3	4	3	3	3	3	3	4	4	4	4	4	3	3	4	3	3	4	4	2
2	4	2	2	2	2	2	2	2	2	2	2	2	2	2	3	3	3	3	3	3	3	3	3	4	3	3	3	3	3	3	4	3	3	3	3	3	4	4	4	4	4	3	3	4	3	3	4	4	2
2	3	2	3	4	4	4	4	3	3	3	3	2	3	4	4	1	1	1	1	1	1	5	5	5	5	3	5	4	4	3	4	3	3	3	3	3	5	4	3	4	4	2	3	3	4	4	4	4	5
2	3	2	3	3	4	3	4	3	3	3	3	3	3	3	2	3	4	3	2	4	4	2	2	4	3	2	3	5	3	3	4	3	3	3	3	3	4	4	4	4	4	4	4	4	3	3	4	3	2
2	3	2	3	3	4	3	4	3	3	3	3	3	3	3	2	3	4	3	2	4	4	2	2	4	3	2	3	5	3	3	4	3	3	3	3	3	4	4	4	4	4	4	4	4	3	3	4	3	2
2	3	2	3	3	4	3	4	3	3	3	3	3	3	3	2	3	4	3	2	4	4	2	2	4	3	2	3	5	3	3	4	3	3	3	3	3	4	4	4	4	4	4	4	4	3	3	4	3	2
2	3	2	3	3	4	3	4	3	3	3	3	3	3	3	2	3	4	3	2	4	4	2	2	4	3	2	3	5	3	3	4	3	3	3	3	3	4	4	4	4	4	4	4	4	3	3	4	3	2
2	3	2	3	3	4	3	4	3	3	3	3	3	3	3	2	3	4	3	2	4	4	2	2	4	3	2	3	5	3	3	4	3	3	3	3	3	4	4	4	4	4	4	4	4	3	3	4	3	2
2	3	2	3	4	4	4	4	3	3	3	3	2	3	4	4	1	1	1	1	1	1	5	5	5	5	3	5	4	4	3	4	3	3	3	3	3	5	4	3	4	4	2	3	4	4	3	4	5	5
2	3	2	3	3	3	4	3	3	3	5	3	3	3	3	3	5	3	3	3	3	3	3	3	3	3	3	3	3	3	3	4	3	3	3	3	3	4	4	3	4	4	3	4	4	3	4	4	4	3
2	3	2	3	3	3	4	3	3	3	5	3	3	3	3	3	5	3	3	3	3	3	3	3	3	3	3	3	3	3	3	4	3	3	3	3	3	4	4	3	4	4	3	4	4	3	4	4	4	3
2	3	2	3	3	3	4	3	3	3	5	3	3	3	3	3	5	3	3	3	3	3	3	3	3	3	3	3	3	3	3	4	3	3	3	3	3	4	4	3	4	4	3	4	4	3	4	4	4	3
2	3	2	3	3	3	4	3	3	3	5	3	3	3	3	3	5	3	3	3	3	3	3	3	3	3	3	3	3	3	3	4	3	3	3	3	3	4	4	3	4	4	3	4	4	3	4	4	4	3
2	3	2	3	3	3	4	3	3	3	5	3	3	3	3	3	5	3	3	3	3	3	3	3	3	3	3	3	3	3	3	4	3	3	3	3	3	4	4	3	4	4	3	4	4	3	4	4	4	3
2	2	2	4	4	4	4	4	4	4	4	3	4	4	4	3	3	3	4	3	3	3	3	3	4	3	3	3	3	3	3	4	4	4	4	3	3	4	4	4	4	4	4	3	3	3	3	3	3	4
2	2	2	4	4	4	4	4	4	4	4	3	4	4	4	3	3	3	4	3	3	3	3	3	4	3	3	3	3	3	3	4	4	4	4	3	3	4	4	4	4	4	4	3	3	3	3	3	3	4
2	2	2	4	4	4	4	4	4	4	4	3	4	4	4	3	3	3	4	3	3	3	3	3	4	3	3	3	3	3	3	4	4	4	4	3	3	4	4	4	4	4	4	3	3	3	3	3	3	4
2	2	2	4	4	4	4	4	4	4	4	3	4	4	4	3	3	3	4	3	3	3	3	3	4	3	3	3	3	3	3	4	4	4	4	3	3	4	4	4	4	4	4	3	3	3	3	3	3	4
2	2	2	4	4	4	4	4	4	4	4	3	4	4	4	3	3	3	4	3	3	3	3	3	4	3	3	3	3	3	3	4	4	4	4	3	3	4	4	4	4	4	4	3	3	3	3	3	3	4
2	2	2	3	5	4	5	4	3	3	3	3	3	3	4	5	4	4	4	4	3	4	3	4	4	3	3	3	3	3	3	4	4	4	4	3	3	4	4	4	4	4	4	3	3	3	3	3	3	2
2	2	2	3	5	4	5	4	3	3	3	3	3	3	4	5	4	4	4	4	3	4	3	4	4	3	3	3	3	3	3	4	4	4	4	3	3	4	4	4	4	4	4	3	3	3	3	3	3	2
2	2	2	3	5	4	5	4	3	3	3	3	3	3	4	5	4	4	4	4	3	4	3	4	4	3	3	3	3	3	3	4	4	4	4	3	3	4	4	4	4	4	4	3	3	3	3	3	3	2
2	2	2	3	5	4	5	4	3	3	3	3	3	3	4	5	4	4	4	4	3	4	3	4	4	3	3	3	3	3	3	4	4	4	4	3	3	4	4	4	4	4	4	3	3	3	3	3	3	2
2	2	2	3	5	4	5	4	3	3	3	3	3	3	4	5	4	4	4	4	3	4	3	4	4	3	3	3	3	3	3	4	4	4	4	3	3	4	4	4	4	4	4	3	3	3	3	3	3	2
2	3	2	4	4	4	4	4	4	4	4	3	3	3	3	4	4	3	4	4	4	3	3	3	4	4	4	4	4	4	4	4	4	4	4	4	4	4	4	4	4	4	2	3	3	3	3	3	3	4
2	3	2	4	4	4	4	4	4	4	4	3	3	3	3	4	4	3	4	4	4	3	3	3	4	4	4	4	4	4	4	4	4	4	4	4	4	4	4	4	4	4	2	3	3	3	3	3	3	4
2	3	2	4	4	4	4	4	4	4	4	3	3	3	3	4	4	3	4	4	4	3	3	3	4	4	4	4	4	4	4	4	4	4	4	4	4	4	4	4	4	4	2	3	3	3	3	3	3	4
2	3	2	4	4	4	4	4	4	4	4	3	3	3	3	4	4	3	4	4	4	3	3	3	4	4	4	4	4	4	4	4	4	4	4	4	4	4	4	4	4	4	2	3	3	3	3	3	3	4
2	3	2	4	4	4	4	4	4	4	4	3	3	3	3	4	4	3	4	4	4	3	3	3	4	4	4	4	4	4	4	4	4	4	4	4	4	4	4	4	4	4	2	3	3	3	3	3	3	4
2	3	2	4	2	2	2	4	4	4	4	2	2	2	2	4	4	2	4	4	4	4	2	2	2	2	3	3	3	3	3	4	3	3	3	3	3	4	4	4	4	4	4	3	4	4	4	3	4	2
2	3	2	4	2	2	2	4	4	4	4	2	2	2	2	4	4	2	4	4	4	4	2	2	2	2	3	3	3	3	3	4	3	3	3	3	3	4	4	4	4	4	4	3	4	4	4	3	4	2
2	3	2	4	2	2	2	4	4	4	4	2	2	2	2	4	4	2	4	4	4	4	2	2	2	2	3	3	3	3	3	4	3	3	3	3	3	4	4	4	4	4	4	3	4	4	4	3	4	2
2	3	2	4	2	2	2	4	4	4	4	2	2	2	2	4	4	2	4	4	4	4	2	2	2	2	3	3	3	3	3	4	3	3	3	3	3	4	4	4	4	4	4	3	4	4	4	3	4	2
2	3	2	4	2	2	2	4	4	4	4	2	2	2	2	4	4	2	4	4	4	4	2	2	2	2	3	3	3	3	3	4	3	3	3	3	3	4	4	4	4	4	4	3	4	4	4	3	4	2
2	3	2	3	3	3	3	3	3	3	3	3	3	3	3	3	3	3	3	3	3	3	3	3	3	3	3	3	3	3	3	4	4	4	4	4	4	4	4	4	4	4	3	3	3	3	3	3	3	4
2	3	2	3	3	3	3	3	3	3	3	3	3	3	3	3	3	3	3	3	3	3	3	3	3	3	3	3	3	3	3	4	4	4	4	4	4	4	4	4	4	4	3	3	3	3	3	3	3	4
2	3	2	3	3	3	3	3	3	3	3	3	3	3	3	3	3	3	3	3	3	3	3	3	3	3	3	3	3	3	3	4	4	4	4	4	4	4	4	4	4	4	3	3	3	3	3	3	3	4
2	3	2	3	3	3	3	3	3	3	3	3	3	3	3	3	3	3	3	3	3	3	3	3	3	3	3	3	3	3	3	4	4	4	4	4	4	4	4	4	4	4	3	3	3	3	3	3	3	4
2	3	2	3	3	3	3	3	3	3	3	3	3	3	3	3	3	3	3	3	3	3	3	3	3	3	3	3	3	3	3	4	4	4	4	4	4	4	4	4	4	4	3	3	3	3	3	3	3	4
2	3	2	2	3	2	4	4	4	4	4	2	2	2	2	3	3	3	3	3	3	3	4	4	4	4	3	3	4	4	2	4	4	4	3	3	3	4	4	3	3	4	2	4	4	4	4	4	4	3
2	3	2	2	3	2	4	4	4	4	4	2	2	2	2	3	3	3	3	3	3	3	4	4	4	4	3	3	4	4	2	4	4	4	3	3	3	4	4	3	3	4	2	4	4	4	4	4	4	3
2	3	2	2	3	2	4	4	4	4	4	2	2	2	2	3	3	3	3	3	3	3	4	4	4	4	3	3	4	4	2	4	4	4	3	3	3	4	4	3	3	4	2	4	4	4	4	4	4	3
2	3	2	2	3	2	4	4	4	4	4	2	2	2	2	3	3	3	3	3	3	3	4	4	4	4	3	3	4	4	2	4	4	4	3	3	3	4	4	3	3	4	2	4	4	4	4	4	4	3
2	3	2	2	3	2	4	4	4	4	4	2	2	2	2	3	3	3	3	3	3	3	4	4	4	4	3	3	4	4	2	4	4	4	3	3	3	4	4	3	3	4	2	4	4	4	4	4	4	3
2	3	2	4	5	4	4	4	4	4	3	3	3	3	3	3	4	4	4	4	4	4	4	4	4	4	4	4	4	4	4	4	4	4	4	4	4	4	4	4	4	4	3	3	3	3	3	3	3	1
2	3	2	4	5	4	4	4	4	4	3	3	3	3	3	3	4	4	4	4	4	4	4	4	4	4	4	4	4	4	4	4	4	4	4	4	4	4	4	4	4	4	3	3	3	3	3	3	3	1
2	3	2	4	5	4	4	4	4	4	3	3	3	3	3	3	4	4	4	4	4	4	4	4	4	4	4	4	4	4	4	4	4	4	4	4	4	4	4	4	4	4	3	3	3	3	3	3	3	1
2	3	2	4	5	4	4	4	4	4	3	3	3	3	3	3	4	4	4	4	4	4	4	4	4	4	4	4	4	4	4	4	4	4	4	4	4	4	4	4	4	4	3	3	3	3	3	3	3	1
2	3	2	4	5	4	4	4	4	4	3	3	3	3	3	3	4	4	4	4	4	4	4	4	4	4	4	4	4	4	4	4	4	4	4	4	4	4	4	4	4	4	3	3	3	3	3	3	3	1
2	3	2	3	3	3	3	3	3	3	3	3	3	3	3	3	3	3	3	3	3	3	4	4	4	4	4	3	4	3	3	4	4	4	4	4	4	4	4	4	4	4	4	3	3	3	3	3	3	4
2	3	2	3	3	3	3	3	3	3	3	3	3	3	3	3	3	3	3	3	3	3	4	4	4	4	4	3	4	3	3	4	4	4	4	4	4	4	4	4	4	4	4	3	3	3	3	3	3	4
2	3	2	3	3	3	3	3	3	3	3	3	3	3	3	3	3	3	3	3	3	3	4	4	4	4	4	3	4	3	3	4	4	4	4	4	4	4	4	4	4	4	4	3	3	3	3	3	3	4
2	3	2	3	3	3	3	3	3	3	3	3	3	3	3	3	3	3	3	3	3	3	4	4	4	4	4	3	4	3	3	4	4	4	4	4	4	4	4	4	4	4	4	3	3	3	3	3	3	4
2	3	2	3	3	3	3	3	3	3	3	3	3	3	3	3	3	3	3	3	3	3	4	4	4	4	4	3	4	3	3	4	4	4	4	4	4	4	4	4	4	4	4	3	3	3	3	3	3	4
2	3	2	3	3	4	4	3	3	4	4	4	3	4	4	3	3	3	3	3	3	3	3	3	3	3	3	3	3	3	3	4	4	4	4	4	4	4	4	4	4	4	4	3	3	3	3	3	3	2
2	3	2	3	3	4	4	3	3	4	4	4	3	4	4	3	3	3	3	3	3	3	3	3	3	3	3	3	3	3	3	4	4	4	4	4	4	4	4	4	4	4	4	3	3	3	3	3	3	2
2	3	2	3	3	4	4	3	3	4	4	4	3	4	4	3	3	3	3	3	3	3	3	3	3	3	3	3	3	3	3	4	4	4	4	4	4	4	4	4	4	4	4	3	3	3	3	3	3	2
2	3	2	3	3	4	4	3	3	4	4	4	3	4	4	3	3	3	3	3	3	3	3	3	3	3	3	3	3	3	3	4	4	4	4	4	4	4	4	4	4	4	4	3	3	3	3	3	3	2
2	3	2	3	3	4	4	3	3	4	4	4	3	4	4	3	3	3	3	3	3	3	3	3	3	3	3	3	3	3	3	4	4	4	4	4	4	4	4	4	4	4	4	3	3	3	3	3	3	2
2	3	2	4	4	4	4	4	4	4	4	4	4	4	4	4	4	4	4	3	4	4	5	5	5	5	5	4	5	5	4	4	4	4	4	4	4	3	3	3	3	3	3	4	4	4	4	4	4	4
2	3	2	4	4	4	4	4	4	4	4	4	4	4	4	4	4	4	4	3	4	4	5	5	5	5	5	4	5	5	4	4	4	4	4	4	4	3	3	3	3	3	3	4	4	4	4	4	4	4
2	3	2	4	4	4	4	4	4	4	4	4	4	4	4	4	4	4	4	3	4	4	5	5	5	5	5	4	5	5	4	4	4	4	4	4	4	3	3	3	3	3	3	4	4	4	4	4	4	4
2	3	2	4	4	4	4	4	4	4	4	4	4	4	4	4	4	4	4	3	4	4	5	5	5	5	5	4	5	5	4	4	4	4	4	4	4	3	3	3	3	3	3	4	4	4	4	4	4	4
2	3	2	4	4	4	4	4	4	4	4	4	4	4	4	4	4	4	4	3	4	4	5	5	5	5	5	4	5	5	4	4	4	4	4	4	4	3	3	3	3	3	3	4	4	4	4	4	4	4
2	3	2	3	4	4	4	4	4	4	4	3	3	3	3	3	4	4	4	4	4	4	4	4	4	4	4	4	4	4	4	4	4	4	4	4	4	4	4	3	4	4	3	4	4	3	3	3	4	2
2	3	2	3	4	4	4	4	4	4	4	3	3	3	3	3	4	4	4	4	4	4	4	4	4	4	4	4	4	4	4	4	4	4	4	4	4	4	4	3	4	4	3	4	4	3	3	3	4	2
2	3	2	3	4	4	4	4	4	4	4	3	3	3	3	3	4	4	4	4	4	4	4	4	4	4	4	4	4	4	4	4	4	4	4	4	4	4	4	3	4	4	3	4	4	3	3	3	4	2
2	3	2	3	4	4	4	4	4	4	4	3	3	3	3	3	4	4	4	4	4	4	4	4	4	4	4	4	4	4	4	4	4	4	4	4	4	4	4	3	4	4	3	4	4	3	3	3	4	2
2	3	2	3	4	4	4	4	4	4	4	3	3	3	3	3	4	4	4	4	4	4	4	4	4	4	4	4	4	4	4	4	4	4	4	4	4	4	4	3	4	4	3	4	4	3	3	3	4	2
2	3	2	4	4	4	4	3	3	3	4	2	2	2	2	3	3	4	4	3	4	3	4	4	4	4	4	4	4	4	4	4	4	4	4	4	4	4	4	2	4	4	2	4	4	4	4	4	4	4
2	3	2	4	4	4	4	3	3	3	4	2	2	2	2	3	3	4	4	3	4	3	4	4	4	4	4	4	4	4	4	4	4	4	4	4	4	4	4	2	4	4	2	4	4	4	4	4	4	4
2	3	2	4	4	4	4	3	3	3	4	2	2	2	2	3	3	4	4	3	4	3	4	4	4	4	4	4	4	4	4	4	4	4	4	4	4	4	4	2	4	4	2	4	4	4	4	4	4	4
2	3	2	4	4	4	4	3	3	3	4	2	2	2	2	3	3	4	4	3	4	3	4	4	4	4	4	4	4	4	4	4	4	4	4	4	4	4	4	2	4	4	2	4	4	4	4	4	4	4
2	3	2	4	4	4	4	3	3	3	4	2	2	2	2	3	3	4	4	3	4	3	4	4	4	4	4	4	4	4	4	4	4	4	4	4	4	4	4	2	4	4	2	4	4	4	4	4	4	4
2	3	2	4	3	4	4	3	3	3	3	4	4	4	4	4	3	4	3	4	4	3	4	4	4	4	4	4	4	3	3	4	4	4	4	4	4	4	4	4	4	5	2	3	4	4	4	4	2	1
2	3	2	4	3	4	4	3	3	3	3	4	4	4	4	4	3	4	3	4	4	3	4	4	4	4	4	4	4	3	3	4	4	4	4	4	4	4	4	4	4	5	2	3	4	4	4	4	2	1
2	3	2	4	3	4	4	3	3	3	3	4	4	4	4	4	3	4	3	4	4	3	4	4	4	4	4	4	4	3	3	4	4	4	4	4	4	4	4	4	4	5	2	3	4	4	4	4	2	1
2	3	2	4	3	4	4	3	3	3	3	4	4	4	4	4	3	4	3	4	4	3	4	4	4	4	4	4	4	3	3	4	4	4	4	4	4	4	4	4	4	5	2	3	4	4	4	4	2	1
2	3	2	4	3	4	4	3	3	3	3	4	4	4	4	4	3	4	3	4	4	3	4	4	4	4	4	4	4	3	3	4	4	4	4	4	4	4	4	4	4	5	2	3	4	4	4	4	2	1
2	2	2	4	4	4	4	4	4	4	4	3	3	3	3	4	4	4	4	4	3	4	4	5	3	4	4	4	4	4	4	4	4	4	4	4	4	4	4	3	4	4	3	4	4	4	3	3	4	2
2	2	2	4	4	4	4	4	4	4	4	3	3	3	3	4	4	4	4	4	3	4	4	5	3	4	4	4	4	4	4	4	4	4	4	4	4	4	4	3	4	4	3	4	4	4	3	3	4	2
2	2	2	4	4	4	4	4	4	4	4	3	3	3	3	4	4	4	4	4	3	4	4	5	3	4	4	4	4	4	4	4	4	4	4	4	4	4	4	3	4	4	3	4	4	4	3	3	4	2
2	2	2	4	4	4	4	4	4	4	4	3	3	3	3	4	4	4	4	4	3	4	4	5	3	4	4	4	4	4	4	4	4	4	4	4	4	4	4	3	4	4	3	4	4	4	3	3	4	2
2	2	2	4	4	4	4	4	4	4	4	3	3	3	3	4	4	4	4	4	3	4	4	5	3	4	4	4	4	4	4	4	4	4	4	4	4	4	4	3	4	4	3	4	4	4	3	3	4	2
2	3	2	3	3	4	3	3	2	3	2	2	3	2	2	3	4	3	3	3	3	3	3	3	3	3	3	3	3	2	3	5	3	4	4	3	3	4	4	4	4	4	4	3	4	4	5	3	5	1
2	3	2	3	3	4	3	3	2	3	2	2	3	2	2	3	4	3	3	3	3	3	3	3	3	3	3	3	3	2	3	5	3	4	4	3	3	4	4	4	4	4	4	3	4	4	5	3	5	1
2	3	2	3	3	4	3	3	2	3	2	2	3	2	2	3	4	3	3	3	3	3	3	3	3	3	3	3	3	2	3	5	3	4	4	3	3	4	4	4	4	4	4	3	4	4	5	3	5	1
2	3	2	3	3	4	3	3	2	3	2	2	3	2	2	3	4	3	3	3	3	3	3	3	3	3	3	3	3	2	3	5	3	4	4	3	3	4	4	4	4	4	4	3	4	4	5	3	5	1
2	3	2	3	3	4	3	3	2	3	2	2	3	2	2	3	4	3	3	3	3	3	3	3	3	3	3	3	3	2	3	5	3	4	4	3	3	4	4	4	4	4	4	3	4	4	5	3	5	1
2	3	2	3	3	3	4	4	4	4	4	4	3	3	3	3	3	3	3	2	4	2	3	4	4	4	3	3	4	3	4	5	5	5	5	5	5	5	5	4	4	5	4	4	2	2	2	2	2	1
2	3	2	3	3	3	4	4	4	4	4	4	3	3	3	3	3	3	3	2	4	2	3	4	4	4	3	3	4	3	4	5	5	5	5	5	5	5	5	4	4	5	4	4	2	2	2	2	2	1
2	3	2	3	3	3	4	4	4	4	4	4	3	3	3	3	3	3	3	2	4	2	3	4	4	4	3	3	4	3	4	5	5	5	5	5	5	5	5	4	4	5	4	4	2	2	2	2	2	1
2	3	2	3	3	3	4	4	4	4	4	4	3	3	3	3	3	3	3	2	4	2	3	4	4	4	3	3	4	3	4	5	5	5	5	5	5	5	5	4	4	5	4	4	2	2	2	2	2	1
2	3	2	3	3	3	4	4	4	4	4	4	3	3	3	3	3	3	3	2	4	2	3	4	4	4	3	3	4	3	4	5	5	5	5	5	5	5	5	4	4	5	4	4	2	2	2	2	2	1
2	3	2	3	2	2	4	2	3	2	2	3	2	2	3	3	2	2	4	2	4	3	1	2	3	2	2	3	2	2	2	3	3	5	4	3	3	3	4	5	4	4	3	3	5	5	5	5	5	2
2	3	2	3	2	2	4	2	3	2	2	3	2	2	3	3	2	2	4	2	4	3	1	2	3	2	2	3	2	2	2	3	3	5	4	3	3	3	4	5	4	4	3	3	5	5	5	5	5	2
2	3	2	3	2	2	4	2	3	2	2	3	2	2	3	3	2	2	4	2	4	3	1	2	3	2	2	3	2	2	2	3	3	5	4	3	3	3	4	5	4	4	3	3	5	5	5	5	5	2
2	3	2	3	2	2	4	2	3	2	2	3	2	2	3	3	2	2	4	2	4	3	1	2	3	2	2	3	2	2	2	3	3	5	4	3	3	3	4	5	4	4	3	3	5	5	5	5	5	2
2	3	2	3	2	2	4	2	3	2	2	3	2	2	3	3	2	2	4	2	4	3	1	2	3	2	2	3	2	2	2	3	3	5	4	3	3	3	4	5	4	4	3	3	5	5	5	5	5	2
2	3	2	3	4	4	4	4	4	4	4	4	4	4	4	4	4	4	4	4	4	4	4	4	4	4	4	4	4	4	4	4	4	4	4	4	4	4	4	4	4	4	4	4	4	4	4	4	4	2
2	3	2	3	4	4	4	4	4	4	4	4	4	4	4	4	4	4	4	4	4	4	4	4	4	4	4	4	4	4	4	4	4	4	4	4	4	4	4	4	4	4	4	4	4	4	4	4	4	2
2	3	2	3	4	4	4	4	4	4	4	4	4	4	4	4	4	4	4	4	4	4	4	4	4	4	4	4	4	4	4	4	4	4	4	4	4	4	4	4	4	4	4	4	4	4	4	4	4	2
2	3	2	3	4	4	4	4	4	4	4	4	4	4	4	4	4	4	4	4	4	4	4	4	4	4	4	4	4	4	4	4	4	4	4	4	4	4	4	4	4	4	4	4	4	4	4	4	4	2
2	3	2	3	4	4	4	4	4	4	4	4	4	4	4	4	4	4	4	4	4	4	4	4	4	4	4	4	4	4	4	4	4	4	4	4	4	4	4	4	4	4	4	4	4	4	4	4	4	2
2	2	2	4	4	4	4	4	4	4	4	4	4	4	4	4	4	4	4	4	4	4	4	4	4	4	4	4	4	4	4	4	4	4	4	4	4	4	4	4	4	4	4	4	4	4	4	4	4	3
2	2	2	4	4	4	4	4	4	4	4	4	4	4	4	4	4	4	4	4	4	4	4	4	4	4	4	4	4	4	4	4	4	4	4	4	4	4	4	4	4	4	4	4	4	4	4	4	4	3
2	2	2	4	4	4	4	4	4	4	4	4	4	4	4	4	4	4	4	4	4	4	4	4	4	4	4	4	4	4	4	4	4	4	4	4	4	4	4	4	4	4	4	4	4	4	4	4	4	3
2	2	2	4	4	4	4	4	4	4	4	4	4	4	4	4	4	4	4	4	4	4	4	4	4	4	4	4	4	4	4	4	4	4	4	4	4	4	4	4	4	4	4	4	4	4	4	4	4	3
2	2	2	4	4	4	4	4	4	4	4	4	4	4	4	4	4	4	4	4	4	4	4	4	4	4	4	4	4	4	4	4	4	4	4	4	4	4	4	4	4	4	4	4	4	4	4	4	4	3
2	2	2	2	5	4	5	4	4	5	5	5	4	4	4	4	4	4	4	4	4	4	5	5	5	5	4	4	5	4	4	5	5	5	5	5	5	5	5	5	5	5	5	2	2	2	2	2	2	1
2	2	2	2	5	4	5	4	4	5	5	5	4	4	4	4	4	4	4	4	4	4	5	5	5	5	4	4	5	4	4	5	5	5	5	5	5	5	5	5	5	5	5	2	2	2	2	2	2	1
2	2	2	2	5	4	5	4	4	5	5	5	4	4	4	4	4	4	4	4	4	4	5	5	5	5	4	4	5	4	4	5	5	5	5	5	5	5	5	5	5	5	5	2	2	2	2	2	2	1
2	2	2	2	5	4	5	4	4	5	5	5	4	4	4	4	4	4	4	4	4	4	5	5	5	5	4	4	5	4	4	5	5	5	5	5	5	5	5	5	5	5	5	2	2	2	2	2	2	1
2	2	2	2	5	4	5	4	4	5	5	5	4	4	4	4	4	4	4	4	4	4	5	5	5	5	4	4	5	4	4	5	5	5	5	5	5	5	5	5	5	5	5	2	2	2	2	2	2	1
2	3	2	3	3	2	3	3	3	3	4	3	2	4	3	3	3	3	4	3	3	4	4	3	4	3	3	3	3	3	3	4	4	4	4	4	4	4	4	4	4	4	4	5	4	4	4	4	4	3
2	3	2	3	3	2	3	3	3	3	4	3	2	4	3	3	3	3	4	3	3	4	4	3	4	3	3	3	3	3	3	4	4	4	4	4	4	4	4	4	4	4	4	5	4	4	4	4	4	3
2	3	2	3	3	2	3	3	3	3	4	3	2	4	3	3	3	3	4	3	3	4	4	3	4	3	3	3	3	3	3	4	4	4	4	4	4	4	4	4	4	4	4	5	4	4	4	4	4	3
2	3	2	3	3	2	3	3	3	3	4	3	2	4	3	3	3	3	4	3	3	4	4	3	4	3	3	3	3	3	3	4	4	4	4	4	4	4	4	4	4	4	4	5	4	4	4	4	4	3
2	3	2	3	3	2	3	3	3	3	4	3	2	4	3	3	3	3	4	3	3	4	4	3	4	3	3	3	3	3	3	4	4	4	4	4	4	4	4	4	4	4	4	5	4	4	4	4	4	3
2	3	2	2	4	4	4	4	4	4	4	4	4	4	4	4	4	4	4	4	4	4	4	4	4	4	3	3	3	3	3	5	5	5	5	5	5	5	5	5	5	5	4	3	4	3	2	1	2	1
2	3	2	2	4	4	4	4	4	4	4	4	4	4	4	4	4	4	4	4	4	4	4	4	4	4	3	3	3	3	3	5	5	5	5	5	5	5	5	5	5	5	4	3	4	3	2	1	2	1
2	3	2	2	4	4	4	4	4	4	4	4	4	4	4	4	4	4	4	4	4	4	4	4	4	4	3	3	3	3	3	5	5	5	5	5	5	5	5	5	5	5	4	3	4	3	2	1	2	1
2	3	2	2	4	4	4	4	4	4	4	4	4	4	4	4	4	4	4	4	4	4	4	4	4	4	3	3	3	3	3	5	5	5	5	5	5	5	5	5	5	5	4	3	4	3	2	1	2	1
2	3	2	2	4	4	4	4	4	4	4	4	4	4	4	4	4	4	4	4	4	4	4	4	4	4	3	3	3	3	3	5	5	5	5	5	5	5	5	5	5	5	4	3	4	3	2	1	2	1
2	3	2	2	2	2	3	2	2	2	3	1	1	1	1	2	2	2	2	2	2	2	1	1	1	1	1	1	4	1	1	5	2	2	2	2	2	5	5	5	5	5	5	5	5	5	5	5	5	1
2	3	2	2	2	2	3	2	2	2	3	1	1	1	1	2	2	2	2	2	2	2	1	1	1	1	1	1	4	1	1	5	2	2	2	2	2	5	5	5	5	5	5	5	5	5	5	5	5	1
2	3	2	2	2	2	3	2	2	2	3	1	1	1	1	2	2	2	2	2	2	2	1	1	1	1	1	1	4	1	1	5	2	2	2	2	2	5	5	5	5	5	5	5	5	5	5	5	5	1
2	3	2	2	2	2	3	2	2	2	3	1	1	1	1	2	2	2	2	2	2	2	1	1	1	1	1	1	4	1	1	5	2	2	2	2	2	5	5	5	5	5	5	5	5	5	5	5	5	1
2	3	2	2	2	2	3	2	2	2	3	1	1	1	1	2	2	2	2	2	2	2	1	1	1	1	1	1	4	1	1	5	2	2	2	2	2	5	5	5	5	5	5	5	5	5	5	5	5	1
2	4	2	4	4	4	4	3	3	4	2	2	3	4	4	4	2	3	4	4	4	2	4	4	4	4	2	2	4	2	3	5	4	4	4	4	4	5	5	5	5	5	4	4	4	4	4	4	4	2
2	4	2	4	4	4	4	3	3	4	2	2	3	4	4	4	2	3	4	4	4	2	4	4	4	4	2	2	4	2	3	5	4	4	4	4	4	5	5	5	5	5	4	4	4	4	4	4	4	2
2	4	2	4	4	4	4	3	3	4	2	2	3	4	4	4	2	3	4	4	4	2	4	4	4	4	2	2	4	2	3	5	4	4	4	4	4	5	5	5	5	5	4	4	4	4	4	4	4	2
2	4	2	4	4	4	4	3	3	4	2	2	3	4	4	4	2	3	4	4	4	2	4	4	4	4	2	2	4	2	3	5	4	4	4	4	4	5	5	5	5	5	4	4	4	4	4	4	4	2
2	4	2	4	4	4	4	3	3	4	2	2	3	4	4	4	2	3	4	4	4	2	4	4	4	4	2	2	4	2	3	5	4	4	4	4	4	5	5	5	5	5	4	4	4	4	4	4	4	2
2	2	2	4	4	4	4	4	4	4	4	3	3	3	3	4	4	4	4	4	4	4	4	4	4	4	4	4	4	4	4	5	5	5	5	5	5	5	5	5	5	5	5	3	3	3	3	3	3	2
2	2	2	4	4	4	4	4	4	4	4	3	3	3	3	4	4	4	4	4	4	4	4	4	4	4	4	4	4	4	4	5	5	5	5	5	5	5	5	5	5	5	5	3	3	3	3	3	3	2
2	2	2	4	4	4	4	4	4	4	4	3	3	3	3	4	4	4	4	4	4	4	4	4	4	4	4	4	4	4	4	5	5	5	5	5	5	5	5	5	5	5	5	3	3	3	3	3	3	2
2	2	2	4	4	4	4	4	4	4	4	3	3	3	3	4	4	4	4	4	4	4	4	4	4	4	4	4	4	4	4	5	5	5	5	5	5	5	5	5	5	5	5	3	3	3	3	3	3	2
2	2	2	4	4	4	4	4	4	4	4	3	3	3	3	4	4	4	4	4	4	4	4	4	4	4	4	4	4	4	4	5	5	5	5	5	5	5	5	5	5	5	5	3	3	3	3	3	3	2
2	3	2	4	4	4	5	4	4	4	4	4	4	4	4	4	4	4	4	4	4	4	4	4	4	4	4	4	4	4	4	4	4	4	5	5	5	5	5	5	5	5	5	4	4	4	4	4	4	1
2	3	2	4	4	4	5	4	4	4	4	4	4	4	4	4	4	4	4	4	4	4	4	4	4	4	4	4	4	4	4	4	4	4	5	5	5	5	5	5	5	5	5	4	4	4	4	4	4	1
2	3	2	4	4	4	5	4	4	4	4	4	4	4	4	4	4	4	4	4	4	4	4	4	4	4	4	4	4	4	4	4	4	4	5	5	5	5	5	5	5	5	5	4	4	4	4	4	4	1
2	3	2	4	4	4	5	4	4	4	4	4	4	4	4	4	4	4	4	4	4	4	4	4	4	4	4	4	4	4	4	4	4	4	5	5	5	5	5	5	5	5	5	4	4	4	4	4	4	1
2	3	2	4	4	4	5	4	4	4	4	4	4	4	4	4	4	4	4	4	4	4	4	4	4	4	4	4	4	4	4	4	4	4	5	5	5	5	5	5	5	5	5	4	4	4	4	4	4	1
2	3	2	3	4	4	4	4	4	5	4	5	3	3	4	3	3	3	4	3	4	4	4	4	4	4	4	4	4	4	4	5	5	5	5	5	5	5	5	5	5	5	5	5	4	4	3	4	4	2
2	3	2	3	4	4	4	4	4	5	4	5	3	3	4	3	3	3	4	3	4	4	4	4	4	4	4	4	4	4	4	5	5	5	5	5	5	5	5	5	5	5	5	5	4	4	3	4	4	2
2	3	2	3	4	4	4	4	4	5	4	5	3	3	4	3	3	3	4	3	4	4	4	4	4	4	4	4	4	4	4	5	5	5	5	5	5	5	5	5	5	5	5	5	4	4	3	4	4	2
2	3	2	3	4	4	4	4	4	5	4	5	3	3	4	3	3	3	4	3	4	4	4	4	4	4	4	4	4	4	4	5	5	5	5	5	5	5	5	5	5	5	5	5	4	4	3	4	4	2
2	3	2	3	4	4	4	4	4	5	4	5	3	3	4	3	3	3	4	3	4	4	4	4	4	4	4	4	4	4	4	5	5	5	5	5	5	5	5	5	5	5	5	5	4	4	3	4	4	2
2	2	2	3	4	4	4	4	3	4	3	2	2	2	2	2	2	2	2	2	2	2	4	4	4	4	4	4	4	4	4	4	5	5	5	5	5	5	5	5	5	5	5	5	5	5	5	3	3	2
2	2	2	3	4	4	4	4	3	4	3	2	2	2	2	2	2	2	2	2	2	2	4	4	4	4	4	4	4	4	4	4	5	5	5	5	5	5	5	5	5	5	5	5	5	5	5	3	3	2
2	2	2	3	4	4	4	4	3	4	3	2	2	2	2	2	2	2	2	2	2	2	4	4	4	4	4	4	4	4	4	4	5	5	5	5	5	5	5	5	5	5	5	5	5	5	5	3	3	2
2	2	2	3	4	4	4	4	3	4	3	2	2	2	2	2	2	2	2	2	2	2	4	4	4	4	4	4	4	4	4	4	5	5	5	5	5	5	5	5	5	5	5	5	5	5	5	3	3	2
2	2	2	3	4	4	4	4	3	4	3	2	2	2	2	2	2	2	2	2	2	2	4	4	4	4	4	4	4	4	4	4	5	5	5	5	5	5	5	5	5	5	5	5	5	5	5	3	3	2
2	3	2	4	5	5	5	5	5	5	5	5	5	5	5	5	5	5	5	5	5	5	5	5	5	5	5	5	5	5	5	5	5	5	5	5	5	5	5	5	5	5	5	5	5	5	5	3	2	1
2	3	2	4	5	5	5	5	5	5	5	5	5	5	5	5	5	5	5	5	5	5	5	5	5	5	5	5	5	5	5	5	5	5	5	5	5	5	5	5	5	5	5	5	5	5	5	3	2	1
2	3	2	4	5	5	5	5	5	5	5	5	5	5	5	5	5	5	5	5	5	5	5	5	5	5	5	5	5	5	5	5	5	5	5	5	5	5	5	5	5	5	5	5	5	5	5	3	2	1
2	3	2	4	5	5	5	5	5	5	5	5	5	5	5	5	5	5	5	5	5	5	5	5	5	5	5	5	5	5	5	5	5	5	5	5	5	5	5	5	5	5	5	5	5	5	5	3	2	1
2	3	2	4	5	5	5	5	5	5	5	5	5	5	5	5	5	5	5	5	5	5	5	5	5	5	5	5	5	5	5	5	5	5	5	5	5	5	5	5	5	5	5	5	5	5	5	3	2	1
2	3	2	4	5	5	5	5	5	5	5	5	4	5	5	5	5	5	5	5	5	5	5	5	5	5	3	3	3	3	3	5	5	5	5	5	5	5	5	5	5	5	5	5	5	5	5	2	4	1
2	3	2	4	5	5	5	5	5	5	5	5	4	5	5	5	5	5	5	5	5	5	5	5	5	5	3	3	3	3	3	5	5	5	5	5	5	5	5	5	5	5	5	5	5	5	5	2	4	1
2	3	2	4	5	5	5	5	5	5	5	5	4	5	5	5	5	5	5	5	5	5	5	5	5	5	3	3	3	3	3	5	5	5	5	5	5	5	5	5	5	5	5	5	5	5	5	2	4	1
2	3	2	4	5	5	5	5	5	5	5	5	4	5	5	5	5	5	5	5	5	5	5	5	5	5	3	3	3	3	3	5	5	5	5	5	5	5	5	5	5	5	5	5	5	5	5	2	4	1
2	3	2	4	5	5	5	5	5	5	5	5	4	5	5	5	5	5	5	5	5	5	5	5	5	5	3	3	3	3	3	5	5	5	5	5	5	5	5	5	5	5	5	5	5	5	5	2	4	1
2	4	2	4	4	3	3	5	5	5	5	5	3	3	5	4	4	5	5	5	5	5	5	5	5	5	4	4	5	5	3	5	5	5	5	5	5	5	5	5	5	5	5	5	5	5	4	4	4	1
2	4	2	4	4	3	3	5	5	5	5	5	3	3	5	4	4	5	5	5	5	5	5	5	5	5	4	4	5	5	3	5	5	5	5	5	5	5	5	5	5	5	5	5	5	5	4	4	4	1
2	4	2	4	4	3	3	5	5	5	5	5	3	3	5	4	4	5	5	5	5	5	5	5	5	5	4	4	5	5	3	5	5	5	5	5	5	5	5	5	5	5	5	5	5	5	4	4	4	1
2	4	2	4	4	3	3	5	5	5	5	5	3	3	5	4	4	5	5	5	5	5	5	5	5	5	4	4	5	5	3	5	5	5	5	5	5	5	5	5	5	5	5	5	5	5	4	4	4	1
2	4	2	4	4	3	3	5	5	5	5	5	3	3	5	4	4	5	5	5	5	5	5	5	5	5	4	4	5	5	3	5	5	5	5	5	5	5	5	5	5	5	5	5	5	5	4	4	4	1
2	2	2	3	4	4	4	4	4	4	4	4	2	2	3	2	2	2	2	2	2	2	5	5	5	5	4	4	4	4	4	5	5	5	5	5	5	5	5	5	5	5	5	5	5	5	5	5	5	2
2	2	2	3	4	4	4	4	4	4	4	4	2	2	3	2	2	2	2	2	2	2	5	5	5	5	4	4	4	4	4	5	5	5	5	5	5	5	5	5	5	5	5	5	5	5	5	5	5	2
2	2	2	3	4	4	4	4	4	4	4	4	2	2	3	2	2	2	2	2	2	2	5	5	5	5	4	4	4	4	4	5	5	5	5	5	5	5	5	5	5	5	5	5	5	5	5	5	5	2
2	2	2	3	4	4	4	4	4	4	4	4	2	2	3	2	2	2	2	2	2	2	5	5	5	5	4	4	4	4	4	5	5	5	5	5	5	5	5	5	5	5	5	5	5	5	5	5	5	2
2	2	2	3	4	4	4	4	4	4	4	4	2	2	3	2	2	2	2	2	2	2	5	5	5	5	4	4	4	4	4	5	5	5	5	5	5	5	5	5	5	5	5	5	5	5	5	5	5	2
1	4	2	2	2	3	3	3	2	2	2	2	2	2	2	3	3	1	1	4	3	2	4	4	4	4	2	2	2	2	2	4	1	1	1	1	1	2	2	2	2	2	2	2	2	2	2	2	4	3
1	4	2	2	2	3	3	3	2	2	2	2	2	2	2	3	3	1	1	4	3	2	4	4	4	4	2	2	2	2	2	4	1	1	1	1	1	2	2	2	2	2	2	2	2	2	2	2	4	3
1	4	2	2	2	3	3	3	2	2	2	2	2	2	2	3	3	1	1	4	3	2	4	4	4	4	2	2	2	2	2	4	1	1	1	1	1	2	2	2	2	2	2	2	2	2	2	2	4	3
1	4	2	2	2	3	3	3	2	2	2	2	2	2	2	3	3	1	1	4	3	2	4	4	4	4	2	2	2	2	2	4	1	1	1	1	1	2	2	2	2	2	2	2	2	2	2	2	4	3
1	4	2	2	2	3	3	3	2	2	2	2	2	2	2	3	3	1	1	4	3	2	4	4	4	4	2	2	2	2	2	4	1	1	1	1	1	2	2	2	2	2	2	2	2	2	2	2	4	3
1	2	2	4	4	4	4	4	4	4	4	2	2	2	2	5	4	2	3	4	4	2	2	2	2	2	2	2	4	4	2	3	4	5	4	2	3	4	5	2	4	5	2	1	1	1	1	1	1	7
1	2	2	4	4	4	4	4	4	4	4	2	2	2	2	5	4	2	3	4	4	2	2	2	2	2	2	2	4	4	2	3	4	5	4	2	3	4	5	2	4	5	2	1	1	1	1	1	1	7
1	2	2	4	4	4	4	4	4	4	4	2	2	2	2	5	4	2	3	4	4	2	2	2	2	2	2	2	4	4	2	3	4	5	4	2	3	4	5	2	4	5	2	1	1	1	1	1	1	7
1	2	2	4	4	4	4	4	4	4	4	2	2	2	2	5	4	2	3	4	4	2	2	2	2	2	2	2	4	4	2	3	4	5	4	2	3	4	5	2	4	5	2	1	1	1	1	1	1	7
1	2	2	4	4	4	4	4	4	4	4	2	2	2	2	5	4	2	3	4	4	2	2	2	2	2	2	2	4	4	2	3	4	5	4	2	3	4	5	2	4	5	2	1	1	1	1	1	1	7
1	3	2	4	4	4	4	4	2	4	2	2	2	2	2	2	2	2	2	2	4	2	4	4	4	4	4	4	4	4	4	4	2	3	3	2	4	4	4	2	4	4	2	4	2	2	2	2	2	4
1	3	2	4	4	4	4	4	2	4	2	2	2	2	2	2	2	2	2	2	4	2	4	4	4	4	4	4	4	4	4	4	2	3	3	2	4	4	4	2	4	4	2	4	2	2	2	2	2	4
1	3	2	4	4	4	4	4	2	4	2	2	2	2	2	2	2	2	2	2	4	2	4	4	4	4	4	4	4	4	4	4	2	3	3	2	4	4	4	2	4	4	2	4	2	2	2	2	2	4
1	3	2	4	4	4	4	4	2	4	2	2	2	2	2	2	2	2	2	2	4	2	4	4	4	4	4	4	4	4	4	4	2	3	3	2	4	4	4	2	4	4	2	4	2	2	2	2	2	4
1	3	2	4	4	4	4	4	2	4	2	2	2	2	2	2	2	2	2	2	4	2	4	4	4	4	4	4	4	4	4	4	2	3	3	2	4	4	4	2	4	4	2	4	2	2	2	2	2	4
1	3	2	3	2	2	3	3	3	3	3	2	2	3	3	3	4	4	3	3	3	3	3	2	2	2	3	3	3	3	3	4	3	3	3	3	3	4	4	3	4	4	3	4	3	3	2	3	4	2
1	3	2	3	2	2	3	3	3	3	3	2	2	3	3	3	4	4	3	3	3	3	3	2	2	2	3	3	3	3	3	4	3	3	3	3	3	4	4	3	4	4	3	4	3	3	2	3	4	2
1	3	2	3	2	2	3	3	3	3	3	2	2	3	3	3	4	4	3	3	3	3	3	2	2	2	3	3	3	3	3	4	3	3	3	3	3	4	4	3	4	4	3	4	3	3	2	3	4	2
1	3	2	3	2	2	3	3	3	3	3	2	2	3	3	3	4	4	3	3	3	3	3	2	2	2	3	3	3	3	3	4	3	3	3	3	3	4	4	3	4	4	3	4	3	3	2	3	4	2
1	3	2	3	2	2	3	3	3	3	3	2	2	3	3	3	4	4	3	3	3	3	3	2	2	2	3	3	3	3	3	4	3	3	3	3	3	4	4	3	4	4	3	4	3	3	2	3	4	2
1	3	2	3	3	4	4	4	4	4	4	2	2	2	2	3	3	3	2	3	3	3	2	2	2	2	3	3	3	3	3	4	3	4	3	3	3	3	3	3	3	3	3	4	4	3	4	4	4	4
1	3	2	3	3	4	4	4	4	4	4	2	2	2	2	3	3	3	2	3	3	3	2	2	2	2	3	3	3	3	3	4	3	4	3	3	3	3	3	3	3	3	3	4	4	3	4	4	4	4
1	3	2	3	3	4	4	4	4	4	4	2	2	2	2	3	3	3	2	3	3	3	2	2	2	2	3	3	3	3	3	4	3	4	3	3	3	3	3	3	3	3	3	4	4	3	4	4	4	4
1	3	2	3	3	4	4	4	4	4	4	2	2	2	2	3	3	3	2	3	3	3	2	2	2	2	3	3	3	3	3	4	3	4	3	3	3	3	3	3	3	3	3	4	4	3	4	4	4	4
1	3	2	3	3	4	4	4	4	4	4	2	2	2	2	3	3	3	2	3	3	3	2	2	2	2	3	3	3	3	3	4	3	4	3	3	3	3	3	3	3	3	3	4	4	3	4	4	4	4
1	3	2	4	4	4	4	4	4	4	4	3	3	3	3	4	4	4	4	4	4	4	3	3	3	3	3	3	4	4	4	4	4	4	4	3	3	4	4	3	4	4	3	3	3	3	3	3	3	3
1	3	2	4	4	4	4	4	4	4	4	3	3	3	3	4	4	4	4	4	4	4	3	3	3	3	3	3	4	4	4	4	4	4	4	3	3	4	4	3	4	4	3	3	3	3	3	3	3	3
1	3	2	4	4	4	4	4	4	4	4	3	3	3	3	4	4	4	4	4	4	4	3	3	3	3	3	3	4	4	4	4	4	4	4	3	3	4	4	3	4	4	3	3	3	3	3	3	3	3
1	3	2	4	4	4	4	4	4	4	4	3	3	3	3	4	4	4	4	4	4	4	3	3	3	3	3	3	4	4	4	4	4	4	4	3	3	4	4	3	4	4	3	3	3	3	3	3	3	3
1	3	2	4	4	4	4	4	4	4	4	3	3	3	3	4	4	4	4	4	4	4	3	3	3	3	3	3	4	4	4	4	4	4	4	3	3	4	4	3	4	4	3	3	3	3	3	3	3	3
1	4	2	2	4	2	4	4	4	4	4	4	4	4	4	4	4	2	4	4	4	3	4	4	4	4	4	4	2	2	2	3	3	3	3	3	3	2	4	4	4	4	4	3	4	4	4	4	4	3
1	4	2	2	4	2	4	4	4	4	4	4	4	4	4	4	4	2	4	4	4	3	4	4	4	4	4	4	2	2	2	3	3	3	3	3	3	2	4	4	4	4	4	3	4	4	4	4	4	3
1	4	2	2	4	2	4	4	4	4	4	4	4	4	4	4	4	2	4	4	4	3	4	4	4	4	4	4	2	2	2	3	3	3	3	3	3	2	4	4	4	4	4	3	4	4	4	4	4	3
1	4	2	2	4	2	4	4	4	4	4	4	4	4	4	4	4	2	4	4	4	3	4	4	4	4	4	4	2	2	2	3	3	3	3	3	3	2	4	4	4	4	4	3	4	4	4	4	4	3
1	4	2	2	4	2	4	4	4	4	4	4	4	4	4	4	4	2	4	4	4	3	4	4	4	4	4	4	2	2	2	3	3	3	3	3	3	2	4	4	4	4	4	3	4	4	4	4	4	3
1	3	2	1	1	1	1	1	1	1	1	2	2	2	3	1	1	1	1	1	1	1	3	3	3	3	2	2	2	2	2	3	4	4	4	3	3	4	4	4	4	4	4	4	3	3	3	3	3	5
1	3	2	1	1	1	1	1	1	1	1	2	2	2	3	1	1	1	1	1	1	1	3	3	3	3	2	2	2	2	2	3	4	4	4	3	3	4	4	4	4	4	4	4	3	3	3	3	3	5
1	3	2	1	1	1	1	1	1	1	1	2	2	2	3	1	1	1	1	1	1	1	3	3	3	3	2	2	2	2	2	3	4	4	4	3	3	4	4	4	4	4	4	4	3	3	3	3	3	5
1	3	2	1	1	1	1	1	1	1	1	2	2	2	3	1	1	1	1	1	1	1	3	3	3	3	2	2	2	2	2	3	4	4	4	3	3	4	4	4	4	4	4	4	3	3	3	3	3	5
1	3	2	1	1	1	1	1	1	1	1	2	2	2	3	1	1	1	1	1	1	1	3	3	3	3	2	2	2	2	2	3	4	4	4	3	3	4	4	4	4	4	4	4	3	3	3	3	3	5
1	3	2	4	3	4	4	4	4	4	3	3	4	4	4	2	2	2	2	2	2	2	3	4	4	4	3	4	5	4	4	4	4	4	4	4	3	4	4	4	4	4	4	3	3	3	3	3	3	3
1	3	2	4	3	4	4	4	4	4	3	3	4	4	4	2	2	2	2	2	2	2	3	4	4	4	3	4	5	4	4	4	4	4	4	4	3	4	4	4	4	4	4	3	3	3	3	3	3	3
1	3	2	4	3	4	4	4	4	4	3	3	4	4	4	2	2	2	2	2	2	2	3	4	4	4	3	4	5	4	4	4	4	4	4	4	3	4	4	4	4	4	4	3	3	3	3	3	3	3
1	3	2	4	3	4	4	4	4	4	3	3	4	4	4	2	2	2	2	2	2	2	3	4	4	4	3	4	5	4	4	4	4	4	4	4	3	4	4	4	4	4	4	3	3	3	3	3	3	3
1	3	2	4	3	4	4	4	4	4	3	3	4	4	4	2	2	2	2	2	2	2	3	4	4	4	3	4	5	4	4	4	4	4	4	4	3	4	4	4	4	4	4	3	3	3	3	3	3	3
1	2	2	4	4	4	4	4	4	3	3	4	4	4	4	4	4	4	4	4	4	4	4	4	4	4	4	4	3	3	3	3	3	3	3	3	3	4	4	4	4	4	4	4	4	4	4	4	4	4
1	2	2	4	4	4	4	4	4	3	3	4	4	4	4	4	4	4	4	4	4	4	4	4	4	4	4	4	3	3	3	3	3	3	3	3	3	4	4	4	4	4	4	4	4	4	4	4	4	4
1	2	2	4	4	4	4	4	4	3	3	4	4	4	4	4	4	4	4	4	4	4	4	4	4	4	4	4	3	3	3	3	3	3	3	3	3	4	4	4	4	4	4	4	4	4	4	4	4	4
1	2	2	4	4	4	4	4	4	3	3	4	4	4	4	4	4	4	4	4	4	4	4	4	4	4	4	4	3	3	3	3	3	3	3	3	3	4	4	4	4	4	4	4	4	4	4	4	4	4
1	2	2	4	4	4	4	4	4	3	3	4	4	4	4	4	4	4	4	4	4	4	4	4	4	4	4	4	3	3	3	3	3	3	3	3	3	4	4	4	4	4	4	4	4	4	4	4	4	4
1	2	2	3	4	4	4	4	3	4	4	2	2	2	2	4	4	4	2	4	4	2	2	2	2	2	2	2	2	4	4	4	3	4	4	3	4	4	4	4	4	4	4	4	4	4	3	3	3	4
1	2	2	3	4	4	4	4	3	4	4	2	2	2	2	4	4	4	2	4	4	2	2	2	2	2	2	2	2	4	4	4	3	4	4	3	4	4	4	4	4	4	4	4	4	4	3	3	3	4
1	2	2	3	4	4	4	4	3	4	4	2	2	2	2	4	4	4	2	4	4	2	2	2	2	2	2	2	2	4	4	4	3	4	4	3	4	4	4	4	4	4	4	4	4	4	3	3	3	4
1	2	2	3	4	4	4	4	3	4	4	2	2	2	2	4	4	4	2	4	4	2	2	2	2	2	2	2	2	4	4	4	3	4	4	3	4	4	4	4	4	4	4	4	4	4	3	3	3	4
1	2	2	3	4	4	4	4	3	4	4	2	2	2	2	4	4	4	2	4	4	2	2	2	2	2	2	2	2	4	4	4	3	4	4	3	4	4	4	4	4	4	4	4	4	4	3	3	3	4
1	3	2	3	3	2	2	3	3	4	4	2	2	2	2	4	3	2	2	2	4	3	3	3	3	3	3	3	3	4	4	4	4	5	4	4	4	4	4	4	4	4	3	3	4	4	3	3	3	2
1	3	2	3	3	2	2	3	3	4	4	2	2	2	2	4	3	2	2	2	4	3	3	3	3	3	3	3	3	4	4	4	4	5	4	4	4	4	4	4	4	4	3	3	4	4	3	3	3	2
1	3	2	3	3	2	2	3	3	4	4	2	2	2	2	4	3	2	2	2	4	3	3	3	3	3	3	3	3	4	4	4	4	5	4	4	4	4	4	4	4	4	3	3	4	4	3	3	3	2
1	3	2	3	3	2	2	3	3	4	4	2	2	2	2	4	3	2	2	2	4	3	3	3	3	3	3	3	3	4	4	4	4	5	4	4	4	4	4	4	4	4	3	3	4	4	3	3	3	2
1	3	2	3	3	2	2	3	3	4	4	2	2	2	2	4	3	2	2	2	4	3	3	3	3	3	3	3	3	4	4	4	4	5	4	4	4	4	4	4	4	4	3	3	4	4	3	3	3	2
1	3	2	2	3	3	3	3	3	4	3	3	3	3	3	4	3	3	4	3	3	4	3	3	3	3	3	3	4	3	3	4	4	4	4	4	4	4	4	3	4	4	4	4	4	3	4	3	4	2
1	3	2	2	3	3	3	3	3	4	3	3	3	3	3	4	3	3	4	3	3	4	3	3	3	3	3	3	4	3	3	4	4	4	4	4	4	4	4	3	4	4	4	4	4	3	4	3	4	2
1	3	2	2	3	3	3	3	3	4	3	3	3	3	3	4	3	3	4	3	3	4	3	3	3	3	3	3	4	3	3	4	4	4	4	4	4	4	4	3	4	4	4	4	4	3	4	3	4	2
1	3	2	2	3	3	3	3	3	4	3	3	3	3	3	4	3	3	4	3	3	4	3	3	3	3	3	3	4	3	3	4	4	4	4	4	4	4	4	3	4	4	4	4	4	3	4	3	4	2
1	3	2	2	3	3	3	3	3	4	3	3	3	3	3	4	3	3	4	3	3	4	3	3	3	3	3	3	4	3	3	4	4	4	4	4	4	4	4	3	4	4	4	4	4	3	4	3	4	2
1	3	2	2	2	2	2	2	3	3	3	3	3	4	4	4	4	4	4	4	4	4	4	4	4	4	4	4	4	4	4	4	4	4	4	4	4	4	4	4	4	4	4	4	4	4	3	3	3	3
1	3	2	2	2	2	2	2	3	3	3	3	3	4	4	4	4	4	4	4	4	4	4	4	4	4	4	4	4	4	4	4	4	4	4	4	4	4	4	4	4	4	4	4	4	4	3	3	3	3
1	3	2	2	2	2	2	2	3	3	3	3	3	4	4	4	4	4	4	4	4	4	4	4	4	4	4	4	4	4	4	4	4	4	4	4	4	4	4	4	4	4	4	4	4	4	3	3	3	3
1	3	2	2	2	2	2	2	3	3	3	3	3	4	4	4	4	4	4	4	4	4	4	4	4	4	4	4	4	4	4	4	4	4	4	4	4	4	4	4	4	4	4	4	4	4	3	3	3	3
1	3	2	2	2	2	2	2	3	3	3	3	3	4	4	4	4	4	4	4	4	4	4	4	4	4	4	4	4	4	4	4	4	4	4	4	4	4	4	4	4	4	4	4	4	4	3	3	3	3
1	4	2	3	4	4	4	4	4	5	4	3	3	3	3	5	5	5	5	5	5	5	5	5	5	5	4	2	4	3	4	4	4	4	4	4	4	4	4	4	4	4	4	5	3	3	3	3	4	2
1	4	2	3	4	4	4	4	4	5	4	3	3	3	3	5	5	5	5	5	5	5	5	5	5	5	4	2	4	3	4	4	4	4	4	4	4	4	4	4	4	4	4	4	4	4	3	3	3	2
1	3	2	3	4	4	4	3	4	3	4	2	2	2	2	4	4	4	4	4	4	4	3	3	3	3	3	3	4	3	3	4	4	4	5	4	5	3	3	3	3	3	3	5	5	4	4	4	4	1
1	3	2	3	4	4	4	3	4	3	4	2	2	2	2	4	4	4	4	4	4	4	3	3	3	3	3	3	4	3	3	4	4	4	5	4	5	3	3	3	3	3	3	5	5	4	4	4	4	1
1	3	2	3	4	4	4	3	4	3	4	2	2	2	2	4	4	4	4	4	4	4	3	3	3	3	3	3	4	3	3	4	4	4	5	4	5	3	3	3	3	3	3	5	5	4	4	4	4	1
1	3	2	3	4	4	4	3	4	3	4	2	2	2	2	4	4	4	4	4	4	4	3	3	3	3	3	3	4	3	3	4	4	4	5	4	5	3	3	3	3	3	3	5	5	4	4	4	4	1
1	3	2	3	4	4	4	3	4	3	4	2	2	2	2	4	4	4	4	4	4	4	3	3	3	3	3	3	4	3	3	4	4	4	5	4	5	3	3	3	3	3	3	5	5	4	4	4	4	1
1	3	2	3	4	1	4	4	4	4	4	3	2	4	4	2	2	2	2	2	2	2	5	5	5	5	4	3	4	4	5	4	5	5	4	3	4	4	4	5	5	5	4	4	3	3	3	3	2	2
1	3	2	3	4	1	4	4	4	4	4	3	2	4	4	2	2	2	2	2	2	2	5	5	5	5	4	3	4	4	5	4	5	5	4	3	4	4	4	5	5	5	4	4	3	3	3	3	2	2
1	3	2	3	4	1	4	4	4	4	4	3	2	4	4	2	2	2	2	2	2	2	5	5	5	5	4	3	4	4	5	4	5	5	4	3	4	4	4	5	5	5	4	4	3	3	3	3	2	2
1	3	3	3	4	1	4	4	4	4	4	3	2	4	4	2	2	2	2	2	2	2	5	5	5	5	4	3	4	4	5	4	5	5	4	3	4	4	4	5	5	5	4	4	3	3	3	3	2	2
1	3	3	3	4	1	4	4	4	4	4	3	2	4	4	2	2	2	2	2	2	2	5	5	5	5	4	3	4	4	5	4	5	5	4	3	4	4	4	5	5	5	4	4	3	3	3	3	2	2
1	4	3	3	4	4	4	4	4	5	4	3	3	3	3	5	5	5	5	5	5	5	5	5	5	5	4	2	4	3	4	4	4	4	4	4	4	4	4	4	4	4	4	3	3	5	5	3	3	2
1	4	3	3	4	4	4	4	4	5	4	3	3	3	3	5	5	5	5	5	5	5	5	5	5	5	4	2	4	3	4	4	4	4	4	4	4	4	4	4	4	4	4	4	3	4	3	4	5	2
1	4	3	3	4	4	4	4	4	5	4	3	3	3	3	5	5	5	5	5	5	5	5	5	5	5	4	2	4	3	4	4	4	4	4	4	4	4	4	4	4	4	4	4	4	4	5	3	3	2
1	4	3	4	4	4	3	2	2	4	3	1	1	1	1	2	2	2	2	2	2	2	1	1	1	1	1	4	4	4	1	4	4	4	4	4	4	4	3	2	4	4	1	5	5	5	5	5	5	4
1	4	3	4	4	4	3	2	2	4	3	1	1	1	1	2	2	2	2	2	2	2	1	1	1	1	1	4	4	4	1	4	4	4	4	4	4	4	3	2	4	4	1	5	5	5	5	5	5	4
1	4	3	4	4	4	3	2	2	4	3	1	1	1	1	2	2	2	2	2	2	2	1	1	1	1	1	4	4	4	1	4	4	4	4	4	4	4	3	2	4	4	1	5	5	5	5	5	5	4
1	4	3	4	4	4	3	2	2	4	3	1	1	1	1	2	2	2	2	2	2	2	1	1	1	1	1	4	4	4	1	4	4	4	4	4	4	4	3	2	4	4	1	5	5	5	5	5	5	4
1	4	3	4	4	4	3	2	2	4	3	1	1	1	1	2	2	2	2	2	2	2	1	1	1	1	1	4	4	4	1	4	4	4	4	4	4	4	3	2	4	4	1	5	5	5	5	5	5	4
1	3	3	3	5	3	5	1	1	3	3	4	3	3	2	4	4	3	1	4	5	2	4	4	4	4	1	2	2	2	2	5	5	5	5	2	4	3	5	3	5	5	2	4	5	5	4	4	1	5
1	3	3	3	5	3	5	1	1	3	3	4	3	3	2	4	4	3	1	4	5	2	4	4	4	4	1	2	2	2	2	5	5	5	5	2	4	3	5	3	5	5	2	4	5	5	4	4	1	5
1	3	3	3	5	3	5	1	1	3	3	4	3	3	2	4	4	3	1	4	5	2	4	4	4	4	1	2	2	2	2	5	5	5	5	2	4	3	5	3	5	5	2	4	5	5	4	4	1	5
1	3	3	3	5	3	5	1	1	3	3	4	3	3	2	4	4	3	1	4	5	2	4	4	4	4	1	2	2	2	2	5	5	5	5	2	4	3	5	3	5	5	2	4	5	5	4	4	1	5
1	3	3	3	5	3	5	1	1	3	3	4	3	3	2	4	4	3	1	4	5	2	4	4	4	4	1	2	2	2	2	5	5	5	5	2	4	3	5	3	5	5	2	4	5	5	4	4	1	5
1	3	3	4	3	4	4	4	4	4	4	4	3	4	4	4	4	4	4	4	4	4	4	3	4	4	4	3	4	4	4	4	4	4	4	4	4	4	4	4	4	4	4	4	4	4	4	4	4	2
1	3	3	4	3	4	4	4	4	4	4	4	3	4	4	4	4	4	4	4	4	4	4	3	4	4	4	3	4	4	4	4	4	4	4	4	4	4	4	4	4	4	4	4	4	4	4	4	4	2
1	3	3	4	3	4	4	4	4	4	4	4	3	4	4	4	4	4	4	4	4	4	4	3	4	4	4	3	4	4	4	4	4	4	4	4	4	4	4	4	4	4	4	4	4	4	4	4	4	2
1	3	3	4	3	4	4	4	4	4	4	4	3	4	4	4	4	4	4	4	4	4	4	3	4	4	4	3	4	4	4	4	4	4	4	4	4	4	4	4	4	4	4	4	4	4	4	4	4	2
1	3	3	4	3	4	4	4	4	4	4	4	3	4	4	4	4	4	4	4	4	4	4	3	4	4	4	3	4	4	4	4	4	4	4	4	4	4	4	4	4	4	4	4	4	4	4	4	4	2
1	3	3	5	4	4	4	4	4	4	4	4	4	4	4	4	4	4	4	4	4	4	4	4	4	4	4	4	4	4	4	4	4	4	4	4	4	4	4	4	4	4	4	4	4	4	4	4	4	1
1	3	3	5	4	4	4	4	4	4	4	4	4	4	4	4	4	4	4	4	4	4	4	4	4	4	4	4	4	4	4	4	4	4	4	4	4	4	4	4	4	4	4	4	4	4	4	4	4	1
1	3	3	5	4	4	4	4	4	4	4	4	4	4	4	4	4	4	4	4	4	4	4	4	4	4	4	4	4	4	4	4	4	4	4	4	4	4	4	4	4	4	4	4	4	4	4	4	4	1
1	3	3	5	4	4	4	4	4	4	4	4	4	4	4	4	4	4	4	4	4	4	4	4	4	4	4	4	4	4	4	4	4	4	4	4	4	4	4	4	4	4	4	4	4	4	4	4	4	1
1	3	3	5	4	4	4	4	4	4	4	4	4	4	4	4	4	4	4	4	4	4	4	4	4	4	4	4	4	4	4	4	4	4	4	4	4	4	4	4	4	4	4	4	4	4	4	4	4	1
1	3	3	3	4	4	4	4	2	3	2	2	2	2	2	4	4	2	4	4	4	4	4	4	4	4	2	2	2	4	4	5	4	5	5	3	5	5	5	5	5	5	5	2	3	4	4	2	2	1
1	3	3	3	4	4	4	4	2	3	2	2	2	2	2	4	4	2	4	4	4	4	4	4	4	4	2	2	2	4	4	5	4	5	5	3	5	5	5	5	5	5	5	2	3	4	4	2	2	1
1	3	3	3	4	4	4	4	2	3	2	2	2	2	2	4	4	2	4	4	4	4	4	4	4	4	2	2	2	4	4	5	4	5	5	3	5	5	5	5	5	5	5	2	3	4	4	2	2	1
1	3	3	3	4	4	4	4	2	3	2	2	2	2	2	4	4	2	4	4	4	4	4	4	4	4	2	2	2	4	4	5	4	5	5	3	5	5	5	5	5	5	5	2	3	4	4	2	2	1
1	3	3	3	4	4	4	4	2	3	2	2	2	2	2	4	4	2	4	4	4	4	4	4	4	4	2	2	2	4	4	5	4	5	5	3	5	5	5	5	5	5	5	2	3	4	4	2	2	1
1	3	3	4	4	4	4	4	4	4	4	4	3	3	5	4	4	4	3	4	4	4	4	4	4	4	4	4	4	4	4	4	5	5	5	4	4	5	5	5	4	5	4	4	4	4	3	3	3	2
1	3	3	4	4	4	4	4	4	4	4	4	3	3	5	4	4	4	3	4	4	4	4	4	4	4	4	4	4	4	4	4	5	5	5	4	4	5	5	5	4	5	4	4	4	4	3	3	3	2
1	3	3	4	4	4	4	4	4	4	4	4	3	3	5	4	4	4	3	4	4	4	4	4	4	4	4	4	4	4	4	4	5	5	5	4	4	5	5	5	4	5	4	4	4	4	3	3	3	2
1	3	3	4	4	4	4	4	4	4	4	4	3	3	5	4	4	4	3	4	4	4	4	4	4	4	4	4	4	4	4	4	5	5	5	4	4	5	5	5	4	5	4	4	4	4	3	3	3	2
1	3	3	4	4	4	4	4	4	4	4	4	3	3	5	4	4	4	3	4	4	4	4	4	4	4	4	4	4	4	4	4	5	5	5	4	4	5	5	5	4	5	4	4	4	4	3	3	3	2
1	3	3	3	4	4	4	4	4	4	3	2	2	2	2	3	3	3	3	3	3	3	4	4	4	4	2	4	4	4	4	4	5	5	5	5	5	5	5	5	5	5	5	5	5	5	3	2	3	1
1	3	3	3	4	4	4	4	4	4	3	2	2	2	2	3	3	3	3	3	3	3	4	4	4	4	2	4	4	4	4	4	5	5	5	5	5	5	5	5	5	5	5	5	5	5	3	2	3	1
1	3	3	3	4	4	4	4	4	4	3	2	2	2	2	3	3	3	3	3	3	3	4	4	4	4	2	4	4	4	4	4	5	5	5	5	5	5	5	5	5	5	5	5	5	5	3	2	3	1
1	3	3	3	4	4	4	4	4	4	3	2	2	2	2	3	3	3	3	3	3	3	4	4	4	4	2	4	4	4	4	4	5	5	5	5	5	5	5	5	5	5	5	5	5	5	3	2	3	1
1	3	3	3	4	4	4	4	4	4	3	2	2	2	2	3	3	3	3	3	3	3	4	4	4	4	2	4	4	4	4	4	5	5	5	5	5	5	5	5	5	5	5	5	5	5	3	2	3	1
1	3	3	4	5	4	4	5	5	5	4	4	5	4	5	5	5	4	4	3	4	5	4	5	3	4	5	5	4	5	4	4	5	3	5	4	4	5	5	5	5	5	5	5	5	5	5	5	4	5
1	3	3	4	5	4	4	5	5	5	4	4	5	4	5	5	5	4	4	3	4	5	4	5	3	4	5	5	4	5	4	4	5	3	5	4	4	5	5	5	5	5	5	5	5	5	5	5	4	5
1	3	3	4	5	4	4	5	5	5	4	4	5	4	5	5	5	4	4	3	4	5	4	5	3	4	5	5	4	5	4	4	5	3	5	4	4	5	5	5	5	5	5	5	5	5	5	5	4	5
1	3	3	4	5	4	4	5	5	5	4	4	5	4	5	5	5	4	4	3	4	5	4	5	3	4	5	5	4	5	4	4	5	3	5	4	4	5	5	5	5	5	5	5	5	5	5	5	4	5
1	3	3	4	5	4	4	5	5	5	4	4	5	4	5	5	5	4	4	3	4	5	4	5	3	4	5	5	4	5	4	4	5	3	5	4	4	5	5	5	5	5	5	5	5	5	5	5	4	5
1	3	3	2	4	4	4	5	4	4	4	4	4	4	4	5	5	5	5	5	5	5	4	4	4	4	4	4	4	4	4	5	5	5	5	5	5	5	5	5	5	5	5	5	5	5	1	4	5	1
1	3	3	2	4	4	4	5	4	4	4	4	4	4	4	5	5	5	5	5	5	5	4	4	4	4	4	4	4	4	4	5	5	5	5	5	5	5	5	5	5	5	5	5	5	5	1	4	5	1
1	3	3	2	4	4	4	5	4	4	4	4	4	4	4	5	5	5	5	5	5	5	4	4	4	4	4	4	4	4	4	5	5	5	5	5	5	5	5	5	5	5	5	5	5	5	1	4	5	1
1	3	3	2	4	4	4	5	4	4	4	4	4	4	4	5	5	5	5	5	5	5	4	4	4	4	4	4	4	4	4	5	5	5	5	5	5	5	5	5	5	5	5	5	5	5	1	4	5	1
1	3	3	2	4	4	4	5	4	4	4	4	4	4	4	5	5	5	5	5	5	5	4	4	4	4	4	4	4	4	4	5	5	5	5	5	5	5	5	5	5	5	5	5	5	5	1	4	5	1
1	3	3	3	4	3	3	4	2	2	2	1	1	1	1	4	1	1	1	1	1	1	3	3	3	3	2	3	3	4	2	4	5	5	5	3	4	5	5	5	5	5	5	5	5	5	5	5	5	2
1	3	3	3	4	3	3	4	2	2	2	1	1	1	1	4	1	1	1	1	1	1	3	3	3	3	2	3	3	4	2	4	5	5	5	3	4	5	5	5	5	5	5	5	5	5	5	5	5	2
1	3	3	3	4	3	3	4	2	2	2	1	1	1	1	4	1	1	1	1	1	1	3	3	3	3	2	3	3	4	2	4	5	5	5	3	4	5	5	5	5	5	5	5	5	5	5	5	5	2
1	3	3	3	4	3	3	4	2	2	2	1	1	1	1	4	1	1	1	1	1	1	3	3	3	3	2	3	3	4	2	4	5	5	5	3	4	5	5	5	5	5	5	5	5	5	5	5	5	2
1	3	3	3	4	3	3	4	2	2	2	1	1	1	1	4	1	1	1	1	1	1	3	3	3	3	2	3	3	4	2	4	5	5	5	3	4	5	5	5	5	5	5	5	5	5	5	5	5	2
1	3	3	2	2	2	2	2	2	2	2	2	2	2	2	2	2	2	2	2	2	2	1	1	1	1	2	2	2	2	2	2	1	1	1	1	1	2	2	2	2	2	2	1	1	1	1	1	1	2
1	3	3	2	2	2	2	2	2	2	2	2	2	2	2	2	2	2	2	2	2	2	1	1	1	1	2	2	2	2	2	2	1	1	1	1	1	2	2	2	2	2	2	1	1	1	1	1	1	2
1	3	3	2	2	2	2	2	2	2	2	2	2	2	2	2	2	2	2	2	2	2	1	1	1	1	2	2	2	2	2	2	1	1	1	1	1	2	2	2	2	2	2	1	1	1	1	1	1	2
1	3	3	2	2	2	2	2	2	2	2	2	2	2	2	2	2	2	2	2	2	2	1	1	1	1	2	2	2	2	2	2	1	1	1	1	1	2	2	2	2	2	2	1	1	1	1	1	1	2
1	3	3	2	2	2	2	2	2	2	2	2	2	2	2	2	2	2	2	2	2	2	1	1	1	1	2	2	2	2	2	2	1	1	1	1	1	2	2	2	2	2	2	1	1	1	1	1	1	2
1	3	3	3	2	4	3	2	4	2	2	2	2	2	2	2	2	2	2	2	2	2	2	2	2	2	3	2	4	4	4	4	1	1	1	1	1	2	2	2	2	2	2	4	4	4	4	4	4	2
1	3	3	3	2	4	3	2	4	2	2	2	2	2	2	2	2	2	2	2	2	2	2	2	2	2	3	2	4	4	4	4	1	1	1	1	1	2	2	2	2	2	2	4	4	4	4	4	4	2
1	3	3	3	2	4	3	2	4	2	2	2	2	2	2	2	2	2	2	2	2	2	2	2	2	2	3	2	4	4	4	4	1	1	1	1	1	2	2	2	2	2	2	4	4	4	4	4	4	2
1	3	3	3	2	4	3	2	4	2	2	2	2	2	2	2	2	2	2	2	2	2	2	2	2	2	3	2	4	4	4	4	1	1	1	1	1	2	2	2	2	2	2	4	4	4	4	4	4	2
1	3	3	3	2	4	3	2	4	2	2	2	2	2	2	2	2	2	2	2	2	2	2	2	2	2	3	2	4	4	4	4	1	1	1	1	1	2	2	2	2	2	2	4	4	4	4	4	4	2
1	2	3	3	4	3	4	4	3	4	4	2	2	2	2	3	3	3	3	2	4	2	3	3	3	3	2	2	2	2	2	3	2	3	3	3	3	3	3	3	3	3	2	2	3	3	3	3	3	4
1	2	3	3	4	3	4	4	3	4	4	2	2	2	2	3	3	3	3	2	4	2	3	3	3	3	2	2	2	2	2	3	2	3	3	3	3	3	3	3	3	3	2	2	3	3	3	3	3	4
1	2	3	3	4	3	4	4	3	4	4	2	2	2	2	3	3	3	3	2	4	2	3	3	3	3	2	2	2	2	2	3	2	3	3	3	3	3	3	3	3	3	2	2	3	3	3	3	3	4
1	2	3	3	4	3	4	4	3	4	4	2	2	2	2	3	3	3	3	2	4	2	3	3	3	3	2	2	2	2	2	3	2	3	3	3	3	3	3	3	3	3	2	2	3	3	3	3	3	4
1	2	3	3	4	3	4	4	3	4	4	2	2	2	2	3	3	3	3	2	4	2	3	3	3	3	2	2	2	2	2	3	2	3	3	3	3	3	3	3	3	3	2	2	3	3	3	3	3	4
1	3	3	2	2	2	2	2	2	2	2	3	3	3	3	3	3	3	3	3	3	3	4	4	4	4	3	4	4	3	3	3	2	2	2	2	2	3	5	2	4	4	3	3	3	4	2	4	3	5
1	3	3	2	2	2	2	2	2	2	2	3	3	3	3	3	3	3	3	3	3	3	4	4	4	4	3	4	4	3	3	3	2	2	2	2	2	3	5	2	4	4	3	3	3	4	2	4	3	5
1	3	3	2	2	2	2	2	2	2	2	3	3	3	3	3	3	3	3	3	3	3	4	4	4	4	3	4	4	3	3	3	2	2	2	2	2	3	5	2	4	4	3	3	3	4	2	4	3	5
1	3	3	2	2	2	2	2	2	2	2	3	3	3	3	3	3	3	3	3	3	3	4	4	4	4	3	4	4	3	3	3	2	2	2	2	2	3	5	2	4	4	3	3	3	4	2	4	3	5
1	3	3	2	2	2	2	2	2	2	2	3	3	3	3	3	3	3	3	3	3	3	4	4	4	4	3	4	4	3	3	3	2	2	2	2	2	3	5	2	4	4	3	3	3	4	2	4	3	5
1	3	3	1	1	1	1	1	1	1	1	2	2	2	2	4	4	2	3	4	4	2	2	2	3	1	1	1	3	3	2	3	1	1	1	1	1	4	4	4	4	4	4	3	4	3	4	4	4	5
1	3	3	1	1	1	1	1	1	1	1	2	2	2	2	4	4	2	3	4	4	2	2	2	3	1	1	1	3	3	2	3	1	1	1	1	1	4	4	4	4	4	4	3	4	3	4	4	4	5
1	3	3	1	1	1	1	1	1	1	1	2	2	2	2	4	4	2	3	4	4	2	2	2	3	1	1	1	3	3	2	3	1	1	1	1	1	4	4	4	4	4	4	3	4	3	4	4	4	5
1	3	3	1	1	1	1	1	1	1	1	2	2	2	2	4	4	2	3	4	4	2	2	2	3	1	1	1	3	3	2	3	1	1	1	1	1	4	4	4	4	4	4	3	4	3	4	4	4	5
1	3	3	1	1	1	1	1	1	1	1	2	2	2	2	4	4	2	3	4	4	2	2	2	3	1	1	1	3	3	2	3	1	1	1	1	1	4	4	4	4	4	4	3	4	3	4	4	4	5
1	2	3	2	2	2	2	2	2	2	4	2	2	2	2	4	2	2	2	2	2	2	2	2	2	2	4	4	4	4	4	3	2	3	3	3	4	5	5	2	4	4	1	3	3	3	2	3	2	2
1	2	3	2	2	2	2	2	2	2	4	2	2	2	2	4	2	2	2	2	2	2	2	2	2	2	4	4	4	4	4	3	2	3	3	3	4	5	5	2	4	4	1	3	3	3	2	3	2	2
1	2	3	2	2	2	2	2	2	2	4	2	2	2	2	4	2	2	2	2	2	2	2	2	2	2	4	4	4	4	4	3	2	3	3	3	4	5	5	2	4	4	1	3	3	3	2	3	2	2
1	2	3	2	2	2	2	2	2	2	4	2	2	2	2	4	2	2	2	2	2	2	2	2	2	2	4	4	4	4	4	3	2	3	3	3	4	5	5	2	4	4	1	3	3	3	2	3	2	2
1	2	3	2	2	2	2	2	2	2	4	2	2	2	2	4	2	2	2	2	2	2	2	2	2	2	4	4	4	4	4	3	2	3	3	3	4	5	5	2	4	4	1	3	3	3	2	3	2	2
1	3	3	3	3	4	3	4	3	4	3	2	2	2	2	3	3	3	2	4	4	2	2	2	2	2	3	3	3	3	3	4	2	2	2	2	2	3	4	2	3	3	2	4	4	4	4	4	4	2
1	3	3	3	3	4	3	4	3	4	3	2	2	2	2	3	3	3	2	4	4	2	2	2	2	2	3	3	3	3	3	4	2	2	2	2	2	3	4	2	3	3	2	4	4	4	4	4	4	2
1	3	3	3	3	4	3	4	3	4	3	2	2	2	2	3	3	3	2	4	4	2	2	2	2	2	3	3	3	3	3	4	2	2	2	2	2	3	4	2	3	3	2	4	4	4	4	4	4	2
1	3	3	3	3	4	3	4	3	4	3	2	2	2	2	3	3	3	2	4	4	2	2	2	2	2	3	3	3	3	3	4	2	2	2	2	2	3	4	2	3	3	2	4	4	4	4	4	4	2
1	3	3	3	3	4	3	4	3	4	3	2	2	2	2	3	3	3	2	4	4	2	2	2	2	2	3	3	3	3	3	4	2	2	2	2	2	3	4	2	3	3	2	4	4	4	4	4	4	2
1	3	3	4	4	3	4	4	4	3	3	4	4	4	4	4	4	4	4	4	4	4	5	5	5	5	3	4	4	4	3	3	4	4	3	2	4	4	4	4	4	4	2	2	2	3	2	2	2	5
1	3	3	4	4	3	4	4	4	3	3	4	4	4	4	4	4	4	4	4	4	4	5	5	5	5	3	4	4	4	3	3	4	4	3	2	4	4	4	4	4	4	2	2	2	3	2	2	2	5
1	3	3	4	4	3	4	4	4	3	3	4	4	4	4	4	4	4	4	4	4	4	5	5	5	5	3	4	4	4	3	3	4	4	3	2	4	4	4	4	4	4	2	2	2	3	2	2	2	5
1	3	3	4	4	3	4	4	4	3	3	4	4	4	4	4	4	4	4	4	4	4	5	5	5	5	3	4	4	4	3	3	4	4	3	2	4	4	4	4	4	4	2	2	2	3	2	2	2	5
1	3	3	4	4	3	4	4	4	3	3	4	4	4	4	4	4	4	4	4	4	4	5	5	5	5	3	4	4	4	3	3	4	4	3	2	4	4	4	4	4	4	2	2	2	3	2	2	2	5
1	3	3	3	4	4	4	4	3	3	2	2	2	2	2	4	4	4	4	3	4	4	3	3	3	3	3	3	4	2	4	4	2	2	2	2	2	4	4	3	3	4	3	3	4	3	4	4	4	3
1	3	3	3	4	4	4	4	3	3	2	2	2	2	2	4	4	4	4	3	4	4	3	3	3	3	3	3	4	2	4	4	2	2	2	2	2	4	4	3	3	4	3	3	4	3	4	4	4	3
1	3	3	3	4	4	4	4	3	3	2	2	2	2	2	4	4	4	4	3	4	4	3	3	3	3	3	3	4	2	4	4	2	2	2	2	2	4	4	3	3	4	3	3	4	3	4	4	4	3
1	3	3	3	4	4	4	4	3	3	2	2	2	2	2	4	4	4	4	3	4	4	3	3	3	3	3	3	4	2	4	4	2	2	2	2	2	4	4	3	3	4	3	3	4	3	4	4	4	3
1	3	3	3	4	4	4	4	3	3	2	2	2	2	2	4	4	4	4	3	4	4	3	3	3	3	3	3	4	2	4	4	2	2	2	2	2	4	4	3	3	4	3	3	4	3	4	4	4	3
2	4	3	2	2	2	2	2	2	2	2	3	2	2	2	1	1	1	1	1	1	1	3	2	2	3	2	2	3	3	4	2	4	4	4	2	2	4	4	2	3	4	4	2	4	4	3	2	4	6
2	4	3	2	2	2	2	2	2	2	2	3	2	2	2	1	1	1	1	1	1	1	3	2	2	3	2	2	3	3	4	2	4	4	4	2	2	4	4	2	3	4	4	2	4	4	3	2	4	6
2	4	3	2	2	2	2	2	2	2	2	3	2	2	2	1	1	1	1	1	1	1	3	2	2	3	2	2	3	3	4	2	4	4	4	2	2	4	4	2	3	4	4	2	4	4	3	2	4	6
2	4	3	2	2	2	2	2	2	2	2	3	2	2	2	1	1	1	1	1	1	1	3	2	2	3	2	2	3	3	4	2	4	4	4	2	2	4	4	2	3	4	4	2	4	4	3	2	4	6
2	3	3	2	4	5	5	3	3	3	3	3	3	4	4	2	2	2	2	3	4	4	3	3	4	3	2	2	4	4	2	4	4	4	4	4	3	4	4	3	4	4	3	3	3	2	2	2	2	2
2	3	3	2	4	5	5	3	3	3	3	3	3	4	4	2	2	2	2	3	4	4	3	3	4	3	2	2	4	4	2	4	4	4	4	4	3	4	4	3	4	4	3	3	3	2	2	2	2	2
2	3	3	2	4	5	5	3	3	3	3	3	3	4	4	2	2	2	2	3	4	4	3	3	4	3	2	2	4	4	2	4	4	4	4	4	3	4	4	3	4	4	3	3	3	2	2	2	2	2
2	3	3	2	4	5	5	3	3	3	3	3	3	4	4	2	2	2	2	3	4	4	3	3	4	3	2	2	4	4	2	4	4	4	4	4	3	4	4	3	4	4	3	3	3	2	2	2	2	2
2	3	3	2	4	5	5	3	3	3	3	3	3	4	4	2	2	2	2	3	4	4	3	3	4	3	2	2	4	4	2	4	4	4	4	4	3	4	4	3	4	4	3	3	3	2	2	2	2	2
2	3	3	4	4	4	4	4	4	4	4	3	3	3	4	4	4	4	4	4	4	4	4	3	3	4	4	3	4	4	3	4	3	3	3	3	3	4	4	3	4	4	3	3	3	3	3	3	3	2
2	3	3	4	4	4	4	4	4	4	4	3	3	3	4	4	4	4	4	4	4	4	4	3	3	4	4	3	4	4	3	4	3	3	3	3	3	4	4	3	4	4	3	3	3	3	3	3	3	2
2	3	3	4	4	4	4	4	4	4	4	3	3	3	4	4	4	4	4	4	4	4	4	3	3	4	4	3	4	4	3	4	3	3	3	3	3	4	4	3	4	4	3	3	3	3	3	3	3	2
2	3	3	4	4	4	4	4	4	4	4	3	3	3	4	4	4	4	4	4	4	4	4	3	3	4	4	3	4	4	3	4	3	3	3	3	3	4	4	3	4	4	3	3	3	3	3	3	3	2
2	3	3	4	4	4	4	4	4	4	4	3	3	3	4	4	4	4	4	4	4	4	4	3	3	4	4	3	4	4	3	4	3	3	3	3	3	4	4	3	4	4	3	3	3	3	3	3	3	2
2	3	3	2	2	2	2	2	2	2	2	2	3	1	3	1	1	1	1	1	1	1	2	2	2	2	1	1	2	1	2	3	3	4	3	2	3	4	4	4	4	4	4	4	4	2	3	2	3	4
2	3	3	2	2	2	2	2	2	2	2	2	3	1	3	1	1	1	1	1	1	1	2	2	2	2	1	1	2	1	2	3	3	4	3	2	3	4	4	4	4	4	4	4	4	2	3	2	3	4
2	3	3	2	2	2	2	2	2	2	2	2	3	1	3	1	1	1	1	1	1	1	2	2	2	2	1	1	2	1	2	3	3	4	3	2	3	4	4	4	4	4	4	4	4	2	3	2	3	4
2	3	3	2	2	2	2	2	2	2	2	2	3	1	3	1	1	1	1	1	1	1	2	2	2	2	1	1	2	1	2	3	3	4	3	2	3	4	4	4	4	4	4	4	4	2	3	2	3	4
2	3	3	2	2	2	2	2	2	2	2	2	3	1	3	1	1	1	1	1	1	1	2	2	2	2	1	1	2	1	2	3	3	4	3	2	3	4	4	4	4	4	4	4	4	2	3	2	3	4
2	4	3	4	4	4	3	3	4	4	4	4	4	4	4	4	4	4	4	4	4	4	3	4	3	3	4	4	4	4	4	4	4	4	4	4	4	4	4	4	4	4	4	2	2	2	2	2	2	1
2	4	3	4	4	4	3	3	4	4	4	4	4	4	4	4	4	4	4	4	4	4	3	4	3	3	4	4	4	4	4	4	4	4	4	4	4	4	4	4	4	4	4	2	2	2	2	2	2	1
2	4	3	4	4	4	3	3	4	4	4	4	4	4	4	4	4	4	4	4	4	4	3	4	3	3	4	4	4	4	4	4	4	4	4	4	4	4	4	4	4	4	4	2	2	2	2	2	2	1
2	4	3	4	4	4	3	3	4	4	4	4	4	4	4	4	4	4	4	4	4	4	3	4	3	3	4	4	4	4	4	4	4	4	4	4	4	4	4	4	4	4	4	2	2	2	2	2	2	1
2	4	3	4	4	4	3	3	4	4	4	4	4	4	4	4	4	4	4	4	4	4	3	4	3	3	4	4	4	4	4	4	4	4	4	4	4	4	4	4	4	4	4	2	2	2	2	2	2	1
2	3	3	3	2	4	4	3	1	1	2	1	1	1	1	3	1	1	1	1	1	1	3	3	3	3	1	1	3	1	1	3	2	4	5	2	2	4	4	4	4	4	4	3	2	5	3	3	4	2
2	3	3	3	2	4	4	3	1	1	2	1	1	1	1	3	1	1	1	1	1	1	3	3	3	3	1	1	3	1	1	3	2	4	5	2	2	4	4	4	4	4	4	3	2	5	3	3	4	2
2	3	3	3	2	4	4	3	1	1	2	1	1	1	1	3	1	1	1	1	1	1	3	3	3	3	1	1	3	1	1	3	2	4	5	2	2	4	4	4	4	4	4	3	2	5	3	3	4	2
2	3	3	3	2	4	4	3	1	1	2	1	1	1	1	3	1	1	1	1	1	1	3	3	3	3	1	1	3	1	1	3	2	4	5	2	2	4	4	4	4	4	4	3	2	5	3	3	4	2
2	3	3	3	2	4	4	3	1	1	2	1	1	1	1	3	1	1	1	1	1	1	3	3	3	3	1	1	3	1	1	3	2	4	5	2	2	4	4	4	4	4	4	3	2	5	3	3	4	2
2	2	3	3	3	4	4	5	4	4	3	3	2	2	3	3	3	3	3	3	3	3	4	3	4	3	3	3	3	3	3	3	4	4	3	3	4	4	4	4	5	4	2	4	3	2	4	3	4	2
2	2	3	3	3	4	4	5	4	4	3	3	2	2	3	3	3	3	3	3	3	3	4	3	4	3	3	3	3	3	3	3	4	4	3	3	4	4	4	4	5	4	2	4	3	2	4	3	4	2
2	2	3	3	3	4	4	5	4	4	3	3	2	2	3	3	3	3	3	3	3	3	4	3	4	3	3	3	3	3	3	3	4	4	3	3	4	4	4	4	5	4	2	4	3	2	4	3	4	2
2	2	3	3	3	4	4	5	4	4	3	3	2	2	3	3	3	3	3	3	3	3	4	3	4	3	3	3	3	3	3	3	4	4	3	3	4	4	4	4	5	4	2	4	3	2	4	3	4	2
2	2	3	3	3	4	4	5	4	4	3	3	2	2	3	3	3	3	3	3	3	3	4	3	4	3	3	3	3	3	3	3	4	4	3	3	4	4	4	4	5	4	2	4	3	2	4	3	4	2
2	3	3	2	3	2	2	3	3	3	2	2	3	3	3	4	4	4	2	3	4	3	4	2	4	3	3	3	3	3	4	4	4	4	3	3	4	4	4	3	4	4	3	4	4	4	4	4	4	4
2	3	3	2	3	2	2	3	3	3	2	2	3	3	3	4	4	4	2	3	4	3	4	2	4	3	3	3	3	3	4	4	4	4	3	3	4	4	4	3	4	4	3	4	4	4	4	4	4	4
2	3	3	2	3	2	2	3	3	3	2	2	3	3	3	4	4	4	2	3	4	3	4	2	4	3	3	3	3	3	4	4	4	4	3	3	4	4	4	3	4	4	3	4	4	4	4	4	4	4
2	3	3	2	3	2	2	3	3	3	2	2	3	3	3	4	4	4	2	3	4	3	4	2	4	3	3	3	3	3	4	4	4	4	3	3	4	4	4	3	4	4	3	4	4	4	4	4	4	4
2	3	3	2	3	2	2	3	3	3	2	2	3	3	3	4	4	4	2	3	4	3	4	2	4	3	3	3	3	3	4	4	4	4	3	3	4	4	4	3	4	4	3	4	4	4	4	4	4	4
2	4	3	5	5	4	4	4	4	4	4	4	4	4	4	4	4	4	4	3	4	4	3	4	4	4	4	4	4	4	4	4	5	5	5	3	4	5	5	4	5	5	5	5	4	4	3	3	3	3
2	4	3	5	5	4	4	4	4	4	4	4	4	4	4	4	4	4	4	3	4	4	3	4	4	4	4	4	4	4	4	4	5	5	5	3	4	5	5	4	5	5	5	5	4	4	3	3	3	3
2	4	3	5	5	4	4	4	4	4	4	4	4	4	4	4	4	4	4	3	4	4	3	4	4	4	4	4	4	4	4	4	5	5	5	3	4	5	5	4	5	5	5	5	4	4	3	3	3	3
2	4	3	5	5	4	4	4	4	4	4	4	4	4	4	4	4	4	4	3	4	4	3	4	4	4	4	4	4	4	4	4	5	5	5	3	4	5	5	4	5	5	5	5	4	4	3	3	3	3
2	4	3	5	5	4	4	4	4	4	4	4	4	4	4	4	4	4	4	3	4	4	3	4	4	4	4	4	4	4	4	4	5	5	5	3	4	5	5	4	5	5	5	5	4	4	3	3	3	3
2	2	3	4	4	4	4	3	4	4	3	2	2	2	2	4	3	3	3	4	3	3	4	4	4	4	4	3	4	4	3	5	5	5	5	5	5	5	5	5	5	5	4	5	5	5	3	3	3	1
2	2	3	4	4	4	4	3	4	4	3	2	2	2	2	4	3	3	3	4	3	3	4	4	4	4	4	3	4	4	3	5	5	5	5	5	5	5	5	5	5	5	4	5	5	5	3	3	3	1
2	2	3	4	4	4	4	3	4	4	3	2	2	2	2	4	3	3	3	4	3	3	4	4	4	4	4	3	4	4	3	5	5	5	5	5	5	5	5	5	5	5	4	5	5	5	3	3	3	1
2	2	3	4	4	4	4	3	4	4	3	2	2	2	2	4	3	3	3	4	3	3	4	4	4	4	4	3	4	4	3	5	5	5	5	5	5	5	5	5	5	5	4	5	5	5	3	3	3	1
2	2	3	4	4	4	4	3	4	4	3	2	2	2	2	4	3	3	3	4	3	3	4	4	4	4	4	3	4	4	3	5	5	5	5	5	5	5	5	5	5	5	4	5	5	5	3	3	3	1
1	4	3	4	3	2	3	3	3	2	2	1	1	1	1	2	2	2	2	2	2	2	1	1	1	1	2	2	3	3	2	4	2	2	2	2	2	4	4	4	4	4	4	3	4	3	2	1	2	2
1	4	3	4	3	2	3	3	3	2	2	1	1	1	1	2	2	2	2	2	2	2	1	1	1	1	2	2	3	3	2	4	2	2	2	2	2	4	4	4	4	4	4	3	4	3	2	1	2	2
1	4	3	4	3	2	3	3	3	2	2	1	1	1	1	2	2	2	2	2	2	2	1	1	1	1	2	2	3	3	2	4	2	2	2	2	2	4	4	4	4	4	4	3	4	3	2	1	2	2
1	4	3	4	3	2	3	3	3	2	2	1	1	1	1	2	2	2	2	2	2	2	1	1	1	1	2	2	3	3	2	4	2	2	2	2	2	4	4	4	4	4	4	3	4	3	2	1	2	2
1	4	3	4	3	2	3	3	3	2	2	1	1	1	1	2	2	2	2	2	2	2	1	1	1	1	2	2	3	3	2	4	2	2	2	2	2	4	4	4	4	4	4	3	4	3	2	1	2	2
1	3	3	4	3	4	4	3	3	3	3	2	2	2	2	3	3	3	4	3	1	3	3	3	3	3	3	3	4	2	2	4	4	5	4	3	4	4	4	4	4	4	4	2	2	2	2	2	2	2
1	3	3	4	3	4	4	3	3	3	3	2	2	2	2	3	3	3	4	3	1	3	3	3	3	3	3	3	4	2	2	4	4	5	4	3	4	4	4	4	4	4	4	2	2	2	2	2	2	2
1	3	3	4	3	4	4	3	3	3	3	2	2	2	2	3	3	3	4	3	1	3	3	3	3	3	3	3	4	2	2	4	4	5	4	3	4	4	4	4	4	4	4	2	2	2	2	2	2	2
1	3	3	4	3	4	4	3	3	3	3	2	2	2	2	3	3	3	4	3	1	3	3	3	3	3	3	3	4	2	2	4	4	5	4	3	4	4	4	4	4	4	4	2	2	2	2	2	2	2
1	3	3	4	3	4	4	3	3	3	3	2	2	2	2	3	3	3	4	3	1	3	3	3	3	3	3	3	4	2	2	4	4	5	4	3	4	4	4	4	4	4	4	2	2	2	2	2	2	2
1	3	3	4	4	4	4	4	3	3	2	3	4	2	4	3	3	3	3	3	3	3	4	4	4	4	3	4	4	2	2	4	4	4	4	3	4	4	4	4	4	4	4	2	4	4	2	2	2	1
1	3	3	4	4	4	4	4	3	3	2	3	4	2	4	3	3	3	3	3	3	3	4	4	4	4	3	4	4	2	2	4	4	4	4	3	4	4	4	4	4	4	4	2	4	4	2	2	2	1
1	3	3	4	4	4	4	4	3	3	2	3	4	2	4	3	3	3	3	3	3	3	4	4	4	4	3	4	4	2	2	4	4	4	4	3	4	4	4	4	4	4	4	2	4	4	2	2	2	1
1	3	3	4	4	4	4	4	3	3	2	3	4	2	4	3	3	3	3	3	3	3	4	4	4	4	3	4	4	2	2	4	4	4	4	3	4	4	4	4	4	4	4	2	4	4	2	2	2	1
1	3	3	4	4	4	4	4	3	3	2	3	4	2	4	3	3	3	3	3	3	3	4	4	4	4	3	4	4	2	2	4	4	4	4	3	4	4	4	4	4	4	4	2	4	4	2	2	2	1
1	4	3	1	1	1	1	1	1	1	1	2	2	2	2	3	3	3	3	3	3	3	1	1	1	1	2	2	2	2	2	1	1	1	1	1	1	2	2	2	2	2	2	4	4	4	4	4	4	7
1	4	3	1	1	1	1	1	1	1	1	2	2	2	2	3	3	3	3	3	3	3	1	1	1	1	2	2	2	2	2	1	1	1	1	1	1	2	2	2	2	2	2	4	4	4	4	4	4	7
1	4	3	1	1	1	1	1	1	1	1	2	2	2	2	3	3	3	3	3	3	3	1	1	1	1	2	2	2	2	2	1	1	1	1	1	1	2	2	2	2	2	2	4	4	4	4	4	4	7
1	4	3	1	1	1	1	1	1	1	1	2	2	2	2	3	3	3	3	3	3	3	1	1	1	1	2	2	2	2	2	1	1	1	1	1	1	2	2	2	2	2	2	4	4	4	4	4	4	7
1	4	3	1	1	1	1	1	1	1	1	2	2	2	2	3	3	3	3	3	3	3	1	1	1	1	2	2	2	2	2	1	1	1	1	1	1	2	2	2	2	2	2	4	4	4	4	4	4	7
1	3	3	4	4	3	3	4	4	4	4	4	4	4	4	4	4	4	4	4	4	4	4	4	4	4	4	4	4	4	4	3	3	3	3	3	3	3	3	3	4	4	3	3	3	3	3	3	3	2
1	3	3	4	4	3	3	4	4	4	4	4	4	4	4	4	4	4	4	4	4	4	4	4	4	4	4	4	4	4	4	3	3	3	3	3	3	3	3	3	4	4	3	3	3	3	3	3	3	2
1	3	3	4	4	3	3	4	4	4	4	4	4	4	4	4	4	4	4	4	4	4	4	4	4	4	4	4	4	4	4	3	3	3	3	3	3	3	3	3	4	4	3	3	3	3	3	3	3	2
1	3	3	4	4	3	3	4	4	4	4	4	4	4	4	4	4	4	4	4	4	4	4	4	4	4	4	4	4	4	4	3	3	3	3	3	3	3	3	3	4	4	3	3	3	3	3	3	3	2
1	3	3	4	4	3	3	4	4	4	4	4	4	4	4	4	4	4	4	4	4	4	4	4	4	4	4	4	4	4	4	3	3	3	3	3	3	3	3	3	4	4	3	3	3	3	3	3	3	2
1	4	3	2	2	2	2	2	2	2	2	3	2	2	2	1	1	1	1	1	1	1	3	2	2	3	2	2	3	3	4	2	4	4	4	2	2	4	4	2	3	4	4	2	4	4	3	2	4	6
[truncated: 19 more columns]
